# Supplementary material for: Sorafenib Inhibits Epithelial-Mesenchymal Transition through an Epigenetic-Based Mechanism in Human Lung Epithelial Cells
Source: PLoS One. 2013 May 31;8(5):e64954. doi: 10.1371/journal.pone.0064954 (PMC3669213; doi:10.1371/journal.pone.0064954)
Supplement: Table S1 — Summary of uniquely mapped reads per histone marker. (XLS) [file pone.0064954.s005.xls]

## Sheet: Sheet1
	Table S1. Summary of uniquely mapped reads per histone marker
	Sample	Histone marker	Reads length (bp)	Unique mapped reads (million)
	control cells	H3K4me3	49	21.07
		H3K27me3		23.39
		H3K9ac		21.57
		H3K9me3		17.87
	TGF-b1-treated cells	H3K4me3		17.92
		H3K27me3		22.34
		H3K9ac		21.87
		H3K9me3		15.15
	TGF-b1+sorafenib-treated cells	H3K4me3		20.04
		H3K27me3		25.88
		H3K9ac		25.21
		H3K9me3		18.66
