# Supplementary material for: Sorafenib Inhibits Epithelial-Mesenchymal Transition through an Epigenetic-Based Mechanism in Human Lung Epithelial Cells
Source: PLoS One. 2013 May 31;8(5):e64954. doi: 10.1371/journal.pone.0064954 (PMC3669213; doi:10.1371/journal.pone.0064954)
Supplement: Table S2 — Optimized primers used for real-time qPCR. (XLS) [file pone.0064954.s006.xls]

## Sheet: Sheet1
	Table S2. Optimized primers used for real-time qPCR
	Gene Description	Forward sequence	Reverse sequence
	E-cadherin	TGCCCAGAAAATGAAAAAGG	GTGTATGTGGCAATGCGTTC
	N-cadherin	ATGACAATCCTCCAGAGTTTA	ATCCTTATCGGTCACAGTTAG
	OB-cadherin	CCAAGCCACTTTCCAACCAGC	TCTGCCGACTGAACCCTCCAC
	CDH19	ATCATTTGTAGGCGTGGTGTC	GTGGCTGTAATACTTAGGTTG
	COL1A1	CCCTGTCTGCTTCCTGTAAACT	CATGTTCGGTTGGTCAAAGATA
	COL5A1	TCAAGCGTGGGAAACTGCTCT	GGTAGGTGACGTTCTGGTGG
	COL22A1	GAAACCCTGCGTCGGCTTAT	CTTTGGCTCCTCGCTCACCT
	DNMT1	TACCAGGGAGAAGGACAGGG	ACACCTCACAGACGCCACAT
	DNMT3A	GGTTTACCCACCTGTCCCA	TGTAGCGGTCCACCTGAAT
	DNMT3B	TCCCAGCTCTTACCTTACCATC	CCATCTCCACTGTCTGCCTC
	GAPDH	GAACGGGAAGCTCACTGGCATGGC	TGAGGTCCACCACCCTGTTGCTG
	GCN5	TTTGACCCGAAGCACAAGACT	CTTGATGTAGCCCAGGTAGCG
	PCAF	CCAAACAGTTATCAATCCACCTC	GTTTGCCTCAAGTCCAGAAGAGG
	HDAC1	GCTCCATCCGTCCAGATAACA	TGCCACAGAACCACCAGTAGA
	HDAC2	TACCTCATGCACCTGGTGTCC	GACCTCCTTCTCCTTCATCCTC
	HDAC4	CAAGAACAAGGAGAAGGGCAAAG	TCCCGTACCAGTAGCGAGGGTC
	HDAC5	CTGCATCGCTATGACAACGG	TCCTTCAACAGCATCAAACCC
	HDAC8	GCCACTGAAGGGATATTTGAC	CTGAATGCGTCTTCTACACCA
	Slug	GAGCATTTGCAGACAGGTCA	ACAGCAGCCAGATTCCTCAT
	Snail	GCCTAGCGAGTGGTTCTTCT	TAGGGCTGCTGGAAGGTAAA
	TGF-b1	AAGGACCTCGGCTGGAAGTG	CCGGGTTATGCTGGTTGTA
