# Supplementary material for: Sorafenib Inhibits Epithelial-Mesenchymal Transition through an Epigenetic-Based Mechanism in Human Lung Epithelial Cells
Source: PLoS One. 2013 May 31;8(5):e64954. doi: 10.1371/journal.pone.0064954 (PMC3669213; doi:10.1371/journal.pone.0064954)
Supplement: Table S3 — Primers used for H3K4me3 ChIP-qPCR. (XLS) [file pone.0064954.s007.xls]

## Sheet: Sheet1
	Table S3. Primers used for H3K4me3 ChIP-qPCR
	Gene Description	Forward sequence	Reverse sequence
	N-cadherin	CAGGCCCTGACCCGTGAAGA	AGTGCCCTGGTCCCAAGTCG
	TGF-b1	CCTCCCATGTGGCTAAGCAG	GATGGCACAGTGGTCAAGAGC
	Snail	GTTTACCTTCCAGCAGCCCTAC	GCCTTTCCCACTGTCCTCAT
	Slug	GAAGCTGCGAGATTTGAATGA	AGGGAAAGTCCTGTGACAATT
	COL1A1	TCACGTCATCGCACAACACCT	CCTGTCCCAGTCCCACCAAT
