# Supplementary material for: Sorafenib Inhibits Epithelial-Mesenchymal Transition through an Epigenetic-Based Mechanism in Human Lung Epithelial Cells
Source: PLoS One. 2013 May 31;8(5):e64954. doi: 10.1371/journal.pone.0064954 (PMC3669213; doi:10.1371/journal.pone.0064954)
Supplement: Dataset S1 — DHMGs reciprocally regulated by sorafenib during EMT and KEGG Pathway Enrichment Analysis. The file contains the lists of DHMGs including H3K4me3, H3K9ac, H3K9me3 and H3K27me3 that are reciprocally regulated by sorafenib during EMT, and KEGG Pathway Enrichment Analysis of these DHMGs. (XLS) [file pone.0064954.s008.xls]

## Sheet: DHMGs list
	Lists of DHMGs reciprocally regulated by sorafenib during EMT
	H3K4me3		H3K9ac		H3K9me3		K3K27me3
	NR1H3		CLCF1		RAB1A		ACE
	HIST2H2AA4		LPHN2		C12orf39		OR3A2
	ACBD5		SH3GLB1		AMN1		OR3A4
	EGR2		RHOBTB1		URI1		CCL16
	NAV2		ARID5B		LSM14A		CCL14
	NR2F2		KIF11		LTBP4		GSDMA
	RARA		CYP26A1		C19orf54		PSMD3
	HNRNPL		MACROD1		RDH14		MPO
	PREPL		ESRRA		PUM2		BZRAP1
	PDGFB		ALDH3B1		MOB1A		KCNH6
	MITF		MIR4734		PTPRQ		SLC6A20
	BCL6		LASP1		SNORD116-20		MME
	RBM47		SNAR-G2		UBE3A		SMTNL2
	SPRY1		CGB1		TPM1		PIK3R5
	FLJ42709		FAM176C		LACTB		GAS7
	TFAP2A		GART		CHD2		DNAH9
	CITED2		CLDN1		VIMP		ACCN1
	NT5C3		CLDN16		NUP85		ACACA
	YWHAZ		SERPINE1		LINC00526		TMEM100
	PLEC		CUX1		ZNF567		EFCAB3
	RGS3		DUSP4		ZNF790		ICAM2
	PTPN12		RBPMS		ZNF417		FAM20A
	CALD1		RFX3		ZNF418		RAB37
	NRG1		GLIS3		LOC339803		SPHK1
	LCE3E		DCAF12		EHBP1		GRM8
	RNF2		FAM214B		LGALSL		SYT2
	TPR		TNFSF15		PSMD14		RORA
	CDC73		TNC		ITGAV		EGFLAM
	LHX9		FAM3A		UGT1A10		FLJ42875
	CD46		G6PD		TGIF2-C20ORF24		TAL1
	ATF3		LOC729987		RIMS4		PIAS3
	EFCAB2		IQGAP3		KRTAP20-1		LCE1D
	ZNF692		HDGF		MIR4471		KCNN3
	BMS1		PEA15		LINC00474		CADM3
	ANTXRL		ARHGAP30		NBPF1		KCNJ10
	TMEM41B		SLC19A2		ZMYM6		FAM78B
	AMPD3		RFWD2		ZNF643		ESRRG
	SYT13		LOC100128511		TMEM48		WNT3A
	DKFZp779M0652		SKIDA1		SAMD13		RGS7
	PHF21A		KAT6B		PDE4DIP		ITGA8
	C11orf83		COMTD1		PRPF3		ST8SIA6
	HNRNPUL2		SLC43A1		THEM4		NRIP3
	MALAT1		CTNND1		LCE3E		SAA4
	KDM2A		SLC29A2		RNASEL		DBX1
	CHKA		PC		C4BPB		OR4D10
	P2RY2		SSH3		ATF3		KRTAP5-10
	LIMA1		PAAF1		AURKAPS1		FOLR2
	STAT6		P4HA3		ZNF678		ODZ4
	PXN		SLC35F2		PRSS38		LOC341056
	NPC2		FLJ39051		MIR3620		IL22
	YLPM1		WNK1		KIAA1383		LGR5
	ZNF770		LEPREL2		OR2T1		HRK
	HMG20A		SLC41A2		MIR5699		GALNT9
	C16orf63		N4BP2L1		AKR1CL1		POLE
	PLK1		MIR493		DNAJC1		FGF9
	C16orf87		IL4R		LOC100419868		FLT1
	FA2H		IL27		ZNF248		KL
	YWHAE		RRAD		HNRNPF		LHFP
	VWA1		ALDH3A1		ZNF239		FGF14
	C1orf174		CHAD		ZNF32-AS2		SFTA3
	KCNAB2		KCNJ2-AS1		FAM133CP		NKX2-1
	SPSB1		ST6GALNAC2		NRBF2		TMEM90A
	CASZ1		FAM59A		CYP2C18		RYR3
	C1orf187		ZADH2		ZNF518A		GLDN
	IFFO2		ACAP3		ARHGAP19		NEO1
	KIAA0090		NADK		ZNF214		ANKRD34C
	C1orf151		C1orf86		FBXO3		KIAA1024
	CDA		C1orf174		TRIM44		ST8SIA2
	HP1BP3		KCNAB2		C11orf74		MCTP2
	EIF4G3		ENO1-AS1		SLC35C1		LOC100129637
	ECE1		SRM		LOC646813		TUSC5
	EPHB2		AGTRAP		TRIM51HP		PITPNA
	HNRNPR		CASP9		OR5AK2		SLC43A2
	E2F2		DDI2		CD6		DPH1
	SRRM1		FBLIM1		C11orf83		MIR132
	NUDC		CROCC		DHCR7		MIR1253
	TMEM200B		RCC2		OR2AT4		RAP1GAP2
	KPNA6		KLHDC7A		C11orf30		OR1D5
	MTMR9L		IFFO2		TSKU		OR1D2
	AK2		CAMK2N1		SYTL2		OR1A1
	PSMB2		SH2D5		RDX		OR1E1
	STK40		CELA3B		SLC6A13		OR3A3
	CSF3R		HTR1D		ACRBP		SPATA22
	EPHA10		STPG1		A2ML1		TRPV3
	CTPS		AIM1L		PDE6H		ALOX15
	EDN2		RPS6KA1		PLEKHA5		GPR172B
	PRDX1		ARID1A		ASB8		ZFP3
	LRRC41		SYTL1		ANP32D		USP6
	OSBPL9		RCC1		KRT2		ZNF594
	ORC1L		EPB41		TBC1D30		RABEP1
	SSBP3		LAPTM5		NR1H4		LOC728392
	KANK4		PTP4A2		EID3		WSCD1
	USP1		S100PBP		C12orf76		AIPL1
	MIER1		TRAPPC3		ARPC3		FAM64A
	CTH		LOC728431		CCDC42B		PITPNM3
	SNORD45B		MYCL1		UBC		SLC13A5
	LRRC8D		EDN2		LOC387895		ALOX12P2
	TGFBR3		RNF220		SFSWAP		ASGR2
	GFI1		RPS8		PUS1		SLC2A4
	FNBP1L		TCTEX1D4		CHFR		ACAP1
	BCAR3		CCDC163P		ZNF268		TNK1
	ARHGAP29		GPBP1L1		ANHX		C17orf61
	ABCD3		LRRC41		OR4K2		NLGN2
	F3		PDZK1IP1-AS1		OR4K5		DNAH2
	COL11A1		CDKN2C		IGBP1P1		LOC284023
	VAV3		ORC1		RPS29		KCNAB3
	PRPF38B		SSBP3		SNORA11B		GUCY2D
	TSPAN2		PPAP2B		FAM181A		ALOX15B
	PDE4DIP		MIR4711		DDX24		ALOX12B
	HIST2H3A		NFIA		DICER1		ALOXE3
	ANP32E		JAK1		SNORD114-9		HES7
	SELENBP1		PDE4B		SNORD114-15		ODF4
	TUFT1		WDR78		MIR382		MYH10
	SNX27		DEPDC1		TEX22		CCDC42
	S100A16		CTH		MKRN3		PIK3R6
	SHC1		RABGGTB		SNORD108		USP43
	EFNA3		GBP2		SNORD109B		MYH13
	MUC1		CDC7		SNORD109A		MYH4
	RUSC1		GFI1		SNORD116-1		MYH1
	LOC645676		F3		SNORD116-5		MYH2
	KIAA0907		EXTL2		SNORD116-7		SHISA6
	UBQLN4		CSF1		LOC145783		MAP2K4
	LMNA		FAM212B		APH1B		MYOCD
	SMG5		SYT6		C15orf27		RICH2
	MEF2D		MAN1A2		ADAMTS7		ELAC2
	MRPL24		ZNF697		PDE8A		HS3ST3A1
	ETV3		CD160		KLHL25		HS3ST3B1
	KIRREL		ACP6		TM2D3		CDRT7
	TAGLN2		HIST2H2BF		OR4F6		TEKT3
	UHMK1		RPRD2		ZNF263		C17orf76
	PBX1		TUFT1		ZNF75A		ZNF287
	MGST3		MIR554		ZNF434		TNFRSF13B
	TADA1		RORC		ZNF597		MED9
	BRP44		LCE5A		C16orf45		SLC5A10
	SFT2D2		CRCT1		ACSM1		FAM83G
	PRRX1		LCE3E		LAT		C17orf103
	PRDX6		LCE3D		LINC00273		MAP2K3
	CENPL		LCE3B		NQO1		FLJ36000
	SNORD79		LCE3A		CMIP		NOS2
	SOAT1		IVL		TAX1BP3		SLC13A2
	LHX4		S100A16		ZZEF1		SPAG5
	ACBD6		ILF2		SLC13A5		SDF2
	STX6		IL6R		TNK1		DHRS13
	IER5		UBE2Q1		SLC25A35		SEZ6
	SMG7		SHC1		LOC100289255		PIPOX
	RGS2		ZBTB7B		ZNF18		SLC6A4
	NR5A2		MUC1		UBB		BLMH
	KDM5B		ASH1L-AS1		CCDC144B		TBC1D29
	SOX13		RXFP4		ARGFXP2		LRRC37B2
	GOLT1A		ARHGEF2		SLFN11		ADAP2
	MIR135B		LMNA		AP2B1		RAB11FIP4
	PTPN14		NTRK1		MYO19		RHBDL3
	KCTD3		FCRLB		LRRC37A11P		TMEM98
	GPATCH2		ATF6		LOC100131347		SPACA3
	TGFB2		MPC2		IKZF3		CCL8
	DUSP10		SFT2D2		KRTAP4-12		CCL13
	HHIPL2		ATP1B1		PHOSPHO1		CCL1
	AIDA		FAM20B		MIR3614		C17orf102
	FBXO28		TOR3A		2012-03-10		CCT6B
	NVL		ABL2		ABCA5		ZNF830
	CNIH3		LHX4		ZNF699		AMAC1
	ENAH		GLUL		ZNF266		SLFN5
	SRP9		FAM129A		ZNF426		SLFN12
	EPHX1		PLA2G4A		ZNF562		SLFN14
	H3F3A		ASPM		JUNB		AP2B1
	PARP1		NEK7		ZNF506		C17orf66
	PSEN2		LOC100131234		LOC400680		RDM1
	CABC1		C1orf98		ZNF43		LYZL6
	CDC42BPA		CSRP1		ZNF492		CCL15
	SNAP47		ADIPOR1		ZNF99		CCL23
	WNT9A		PPP1R15B		ZNF728		CCL18
	RHOU		IKBKE		ZNF675		CCL4
	RAB4A		LAMB3		RPSAP58		ZNHIT3
	GALNT2		ATF3		ZNF726		LHX1
	COG2		TGFB2		ZNF599		DDX52
	GNPAT		2012-03-02		ZNF30		LOC284100
	TSNAX		CNIH4		C19orf55		TBC1D3
	KCNK1		EPHX1		PRODH2		GPR179
	C1orf31		ADCK3		ZFP82		C17orf96
	LGALS8		RHOU		ZNF529		FLJ43826
	OPN3		TAF5L		ZNF829		STAC2
	PPPDE1		C1orf31		ZNF527		NEUROD2
	FAM36A		IRF2BP2		ZNF793		CCR7
	HNRNPU		LGALS8		ZNF781		KRT222
	ZMYND11		C1orf100		ZNF607		KRT25
	KLF6		COX20		HNRNPL		KRT26
	GDI2		EFCAB2		EID2B		KRT27
	RBM17		PFKP		SERTAD1		KRT39
	PFKFB3		CDC123		CYP2G1P		KRT40
	SFMBT2		SEPHS1		HNRNPUL1		KRTAP3-1
	UPF2		ENKUR		RPS19		KRTAP1-5
	CDC123		KIAA1462		RABAC1		KRTAP4-9
	SUV39H2		MTPAP		CEACAM8		KRTAP4-5
	RPP38		ITGB1		LOC100289650		KRTAP4-3
	ITGA8		NRP1		PSG9		KRTAP4-1
	VIM		RET		LOC100505715		KRTAP9-3
	MIR1915		HNRNPF		ZNF45		KRTAP9-4
	C10orf140		C10orf10		ZNF221		KRTAP9-9
	MKX		GPRIN2		ZNF227		KRT33A
	MTPAP		VSTM4		ZNF235		KRT33B
	MAP3K8		IPMK		ZNF229		KRT34
	ARHGAP12		BICC1		ZNF180		KRT31
	EPC1		SLC16A9		PPP1R13L		KRT38
	FZD8		ANK3		PPP5D1		KRT32
	C10orf72		DNAJC12		ELSPBP1		KRT35
	DKK1		HKDC1		CABP5		KRT9
	PHYHIPL		TYSND1		EMP3		KRT16
	ANK3		PALD1		SPHK2		HAP1
	CDK1		MICU1		SCAF1		KCNH4
	ARID5B		MCU		TSKS		STAT5A
	RTKN2		ZNF503-AS1		FLJ26850		LOC100190938
	ADO		PPIF		SNORD88C		LOC90586
	DNAJC12		LOC170425		KLKP1		LOC388387
	HERC4		IFIT2		ZNF577		AARSD1
	DNA2		PANK1		ZNF841		LOC100130581
	TSPAN15		LOC100188947		ZNF766		DUSP3
	AIFM2		CPEB3		MIR643		MPP2
	KIAA1274		IDE		ZNF880		HDAC5
	PCBD1		FRAT2		ZNF578		RUNDC3A
	C10orf54		MIR5692C2		ZNF701		FAM171A2
	ASCC1		CNNM1		ZNF320		C17orf104
	DDIT4		ABCC2		ZNF321P		CCDC43
	MRPS16		ERLIN1		ZNF816-ZNF321P		GFAP
	PLAU		BLOC1S2		ZNF816		C1QL1
	AP3M1		LINC00263		ERVV-1		WNT9B
	COMTD1		LZTS2		ERVV-2		RPRML
	NCRNA00245		KAZALD1		ZNF160		MYL4
	KCNMA1		BTRC		ZNF415		ITGB3
	RPS24		PSD		FAM90A27P		SP6
	GLUD1		NT5C2		ZNF331		PNPO
	PTEN		MXI1		MIR520A		CBX1
	ANKRD1		DUSP5		MIR518A2		SKAP1
	IDE		AFAP1L2		MIR516A1		HOXB9
	MYOF		ABLIM1		ZNF542		PHOSPHO1
	ZNF518A		FAM160B1		ZNF583		MYST2
	BLNK		KIAA1598		ZNF667		TAC4
	TM9SF3		RAB11FIP2		USP29		SAMD14
	DHDPSL		CACUL1		ZIM3		TMEM92
	AVPI1		SFXN4		ZNF264		XYLT2
	HPSE2		INPP5F		ZNF805		MYCBPAP
	CNNM1		CTBP2		ZNF460		EPN3
	GOT1		BNIP3		TRAPPC2P1		KIF2B
	CUTC		LRRC27		ZNF548		HLF
	NCRNA00093		PWWP2B		VN1R1		PCTP
	DNMBP		C10orf91		ZNF550		ANKFN1
	CHUK		DUX4L2		ZIK1		SCPEP1
	BLOC1S2		NLRP6		ZNF211		RNF126P1
	MRPL43		PKP3		ZNF551		DYNLL2
	C10orf76		C11orf35		FKBP1AP1		OR4D2
	C10orf95		EPS8L2		C19orf18		LPO
	ARL3		SLC25A22		LOC100128398		PPM1E
	USMG5		EFCAB4A		ZSCAN1		YPEL2
	SLK		TSPAN4		ZNF135		CA4
	C10orf79		DUSP8		ZNF329		APPBP2
	MXI1		CTSD		ZNF324B		BCAS3
	DUSP5		MRPL23-AS1		SH3YL1		NACA2
	RBM20		IGF2		ATAD2B		SMARCD2
	SHOC2		SLC22A18		MIR1301		TCAM1P
	TCF7L2		ZNF195		ZNF512		CSH2
	DCLRE1A		TRIM6		THUMPD2		GH2
	FAM160B1		PPFIBP2		CALM2		CD79B
	GFRA1		ZBED5		ASB3		SCN4A
	EMX2OS		CYP2R1		PCGF1		C17orf72
	GRK5		LOC100126784		POLE4		TEX2
	RGS10		PRMT3		KDM3A		RGS9
	METTL10		ANO5		MGAT4A		CCDC46
	GLRX3		LGR4		SLC9A4		CACNG5
	LRRC27		EIF3M		IL36RN		CACNG1
	CTSD		HIPK3		RND3		KPNA2
	IGF2		CD59		MIR561		WIPI1
	TSSC4		CAPRIN1		MYO1B		ABCA8
	PPFIBP2		EHF		BZW1		ABCA9
	RPL27A		CD44		ORC2		ABCA6
	CTR9		MIR129-2		MIR3130-2		ABCA5
	GALNTL4		PHF21A		LOC646736		KCNJ16
	MICALCL		F2		UGT1A8		KCNJ2
	RASSF10		LRP4		UGT1A6		SOX9
	PSMA1		NR1H3		UGT1A4		SDK2
	CALCB		RTN4RL2		MSL3P1		DNAI2
	USH1C		TMEM132A		CSNK2A1		KIF19
	KIF18A		C11orf9		SDCBP2		BTBD17
	EIF3M		FADS2		SIRPD		C17orf77
	CD59		FTH1		TMC2		CD300LF
	CD44		C11orf83		C20orf141		OTOP2
	SLC1A2		PLA2G16		ITPA		OTOP3
	MIR129-2		RCOR2		PAK7		GRB2
	CELF1		RASGRP2		KIF3B		H3F3B
	FNBP4		CDC42BPG		TGIF2		GALR2
	SSRP1		TM7SF2		MANBAL		AANAT
	SLC43A1		SLC25A45		WFDC8		PRCD
	TMEM138		NEAT1		ZNF663		ST6GALNAC2
	AHNAK		CCDC85B		MIR3194		SEC14L1
	METTL12		LRP5		CDH4		FLJ45079
	SNORD26		GAL		MIR4759		LOC283999
	PLA2G16		ARAP1		CRELD1		CANT1
	NRXN2		ATG16L2		GBE1		C1QTNF1
	BATF2		P2RY6		NAA50		ENPP7
	TM7SF2		ARHGEF17		TMEM39A		CBX2
	SYVN1		FAM168A		CCDC14		CARD14
	POLA2		ARRB1		TRPC1		LOC388428
	LTBP3		TSKU		LOC100507389		GCGR
	FAM89B		PICALM		CP		MYADML2
	MAP3K11		TAF1D		C3orf55		NOTUM
	CFL1		BIRC3		ZNF141		ASPSCR1
	MUS81		ALKBH8		RNF4		RAB40B
	CCDC85B		SLN		SLC2A9		FN3KRP
	FOSL1		RDX		CCDC149		FN3K
	BANF1		PPP2R1B		ANAPC4		METRNL
	PACS1		IL18		UGDH		DMKN
	PELI3		NNMT		MIR2054		CEACAM5
	RBM14		TAGLN		C4orf51		LYPD4
	LRFN4		CEP164		MYO10		POU2F2
	GSTP1		DDX6		LOC643401		CNFN
	SUV420H1		H2AFX		DHX29		BSPH1
	LRP5		USP2		MRPS36		MYBPC2
	MRPL21		MIRLET7A2		YTHDC2		KLK1
	LRTOMT		MIR100HG		FBXL21		KLK11
	C11orf59		ROBO4		KLHL3		FAM150B
	P2RY6		MIR3167		EGR1		LOC730811
	FAM168A		WNT5B		PCDHA3		GREB1
	RAB6A		PLEKHG6		PCDHA6		CAPN14
	UCP2		SCNN1A		PCDHB2		CYP26B1
	C2CD3		LPAR5		PCDHB13		FOXI3
	P4HA3		PTMS		TAF7		LYPD6
	PGM2L1		RPL13P5		PCDHGB3		CACNB4
	XRRA1		ATN1		PCDHGA8		PLCL1
	UVRAG		CLEC2B		PCDHGB6		RSPO4
	PAK1		TAS2R14		FGF1		XKR7
	RSF1		MANSC1		ZNF300		SPINLW1
	ALG8		CDKN1B		TIMD4		CNTN4
	NARS2		APOLD1		FABP6		SLC6A1
	ODZ4		ART4		FLJ16171		MYRIP
	PRSS23		DERA		CDYL		EIF4E3
	PANX1		PDE3A		LOC285819		LSAMP
	FUT4		C12orf39		SPDEF		P2RY1
	MAML2		CMAS		C6orf162		KCNAB1
	YAP1		ETNK1		RPF2		C3orf57
	PDGFD		BCAT1		GPR126		DGKG
	SLN		ASUN		DACT2		SHISA3
	RDX		ARNTL2		HEATR2		PARM1
	ARHGAP20		CAPRIN2		ELFN1		NKX6-1
	DIXDC1		FLJ13224		GNA12		UBE2QL1
	DLAT		KIF21A		LOC389458		PRLR
	PHLDB1		SLC2A13		ZNF12		FGF10
	MIR100		LRRK2		C7orf31		LOC645323
	VWA5A		CNTN1		SCRN1		ISOC1
	ESAM		LOC400027		EPDR1		FSTL4
	KIRREL3		SLC38A1		ZNF479		DPYSL3
	ADAMTS15		MIR4698		ZNF727		HAND1
	WNK1		SLC48A1		ZNF679		LOC257358
	CACNA1C		RND1		ZNF680		ESR1
	MRPL51		DDN		ERV3-1		FAM120B
	CHD4		PRKAG1		LRRD1		DNAH11
	LPAR5		COX14		KPNA7		IKZF1
	CDCA3		LARP4		CCDC71L		SLC26A4
	SCARNA12		ATF1		TFEC		WNT16
	PHB2		LOC283403		CPA4		OR4F21
	M6PR		KRT6A		PARP12		ERICH1
	CLEC2B		KRT3		NOS3		RP1L1
	APOLD1		KRT79		GALNTL5		CHRNA2
	HEBP1		KRT8		MBOAT4		EFCAB1
	AEBP2		TENC1		RBM12B-AS1		PKIA
	PDE3A		MAP3K12		NACAP1		BAALC
	SLCO1B3		ATF7		MIR1206		SYBU
	C12orf39		HOXC6		CHRAC1		SMARCA2
	SOX5		HOXC5		LOC731779		DMRTA1
	TM7SF3		HOXC4		ZNF623		DIRAS2
	STK38L		MIR3198-2		CCDC166		HEMGN
	ARNTL2		CBX5		ZNF251		COL15A1
	PTHLH		NFE2		ZNF16		DBH
	CAPRIN2		PMEL		TMED10P1		PTGER3
	FLJ13224		ERBB3		RFX3		S1PR1
	PKP2		SMARCC2		IFNB1		SYPL2
	CPNE8		RBMS2		MIR31HG		RXRG
	SLC2A13		BAZ2A		PRSS3		ILDR2
	GXYLT1		B4GALNT1		FAM201A		FAM129A
	LOC400027		CTDSP2		TRPM6		FAM5C
	ARID2		SLC16A7		MIR3910-1		AVPR1B
	SFRS2IP		C12orf61		LOC100132781		C1orf95
	SLC38A1		RASSF3		TDRD7		NID1
	AMIGO2		BEST3		FKTN		KIF26B
	RND1		GLIPR1		PTGR1		GPR158
	ARF3		BBS10		MIR3134		MKX
	MCRS1		MIR618		PSMB7		FRMPD2
	TMBIM6		KITLG		ST6GALNAC6		CHAT
	ACCN2		DUSP6		SNORD36B		ASAH2
	DIP2B		CCER1		CAMSAP1		HTR7
	ACVR1B		LOC256021		ARSD		HPSE2
	KRT7		ACTR6		MID1		CYP2E1
	KRT8		GNN		MIR545		KRTAP5-2
	EIF4B		EID3		HCFC1		IGF2
	CSAD		MIR3922				ZNF214
	ATF7		CRY1				CALCB
	HOXC13		SART3				CHST1
	HOXC11		CORO1C				MS4A3
	HOXC9		SSH1				SLC22A9
	HOXC4		ATP2A2				PDE2A
	ITGA5		PPP1CC				PAK1
	DNAJC14		ALDH2				ZBTB16
	PA2G4		OAS1				CCND2
	RPL41		RASAL1				FGF23
	MYL6		IQCD				NTF3
	ANKRD52		TESC				TAS2R9
	CS		PEBP1				SYT10
	SNORD59B		TAOK3				NELL2
	PTGES3		RAB35				NCKAP1L
	NACA		HNF1A				NXPH4
	LRP1		KDM2B				SLC26A10
	DDIT3		BCL7A				CYP27B1
	KIF5A		GOLGA3				PPFIA2
	B4GALNT1		GTF3A				ANO4
	CTDSP2		SLC7A1				SRRM4
	FAM19A2		ALOX5AP				OR4K5
	USP15		SPG20OS				OR11G2
	C12orf61		LHFP				FLJ43390
	SRGAP1		PHF11				KCNH5
	XPOT		RNASEH2B				SLC8A3
	RASSF3		CKAP2				RGS6
	RPSAP52		KLF5				C14orf118
	LLPH		LMO7				FLRT2
	MDM2		MYCBP2				PPP4R4
	CPSF6		MIR4500HG				KIF26A
	ZFC3H1		ZIC5				GOLGA6L6
	TMEM19		ZIC2				OR4M2
	PHLDA1		NALCN				CHRNA7
	MIR618		FGF14-IT1				GOLGA8A
	ALX1		RAB20				LYSMD2
	KITLG		GAS6				ALDH1A2
	DUSP6		ANG				IGDCC4
	LOC338758		NDRG2				CORO2B
	SOCS2		ZNF219				CELF6
	VEZT		SLC7A7				LOC283731
	NTN4		LRP10				CHRNA3
	CCDC38		AJUBA				ADAMTS7
	CDK17		DHRS2				TMED3
	IKBIP		CBLN3				KIAA1199
	ARL1		AP4S1				MIR9-3
	TDG		SRP54				FAM174B
	NUAK1		MIA2				RGMA
	TCP11L2		CTAGE5				BAIAP3
	RFX4		KLHL28				TMEM114
	C12orf23		SOS2				ADAMTS18
	CRY1		MAP4K5				VAT1L
	SART3		BMP4				MPHOSPH6
	ANAPC7		CDKN3				CLUL1
	GPN3		DACT1				NETO1
	FAM109A		SIX4				CASP14
	ATXN2		SMOC1				CRLF1
	MAPKAPK5		MED6				TMEM59L
	TMEM116		ZFYVE1				LOC148189
	NAA25		PAPLN				LOC148145
	RPL6		C14orf43				ZNF30
	TBX3		ZC2HC1C				SCN1B
	NCRNA00173		FOS				CD22
	HRK		LOC731223				RYR1
	KSR2		TMEM63C				TMEM145
	TAOK3		SPTLC2				SLC17A7
	RAB35		FLRT2				SNAR-D
	MLEC		C14orf159				SHANK1
	C12orf43		SMEK1				ZNF324
	BCL7A		TC2N				SNTG2
	MLXIP		RIN3				TPO
	CLIP1		DICER1				CYS1
	RSRC2		SCARNA13				NTSR2
	CDK2AP1		SNORD114-20				KCNK3
	TMED2		SNORD114-25				C2orf16
	DDX55		SNORD114-26				ZNF512
	GALNT9		SNORD114-30				SRD5A2
	SACS		DIO3OS				EFEMP1
	USPL1		LINC00239				BCL11A
	N4BP2L2		DYNC1H1				LOC388955
	NBEA		EXOC3L4				TGFA
	SPG20		LINC00605				FIGLA
	ELF1		EIF5				HK2
	DLEU1		CKB				CREG2
	CKAP2		MIR4710				ACOXL
	PCDH9		INF2				LIMS2
	DACH1		ADSSL1				LYPD6B
	LMO7		GPR132				KCNJ3
	RBM26		MTA1				NEUROD1
	SOX21		CRIP1				EPHA4
	STK24		CYFIP1				NMUR1
	FAM155A		MIR4508				NPPC
	ARHGEF7		LOC283710				CXCR7
	DCUN1D2		RASGRP1				PRNT
	METTL3		THBS1				LOC643406
	DAD1		C15orf52				SNRPB2
	JUB		BAHD1				INSM1
	PABPN1		SLC27A2				C20orf160
	PSME1		LYSMD2				WFDC2
	FAM158A		MAPK6				SLC12A5
	PSME2		ARPP19				NCRNA00029
	TM9SF1		FAM214A				LOC100144597
	NEDD8		PRTG				CLIC6
	DHRS1		RFX7				RUNX1
	NFATC4		SLTM				KRTAP10-11
	NOVA1		CA12				TIMP3
	SCFD1		LOC100130855				IL5RA
	AP4S1		KIAA0101				ZNF385D
	C14orf128		MEGF11				GADL1
	CFL2		DIS3L				EPHA6
	BAZ1A		SMAD6				ST3GAL6
	SRP54		SMAD3				RG9MTD1
	FAM177A1		ANP32A				DRD3
	PPP2R3C		UACA				SEMA5B
	PSMA6		LARP6				AGTR1
	INSM2		NPTN				ZNF595
	RALGAPA1		C15orf59				SORCS2
	NKX2-8		STRA6				FAM47E
	LOC100129794		CCDC33				NEUROG2
	FOXA1		SEMA7A				SORBS2
	TRAPPC6B		CYP1A1				MYO10
	PNN		SIN3A				SLC1A3
	FKBP3		ETFA				MEF2C
	PPIL5		C15orf37				GPR98
	RPL36AL		BCL2A1				TSLP
	C14orf104		FAM108C1				MCC
	SDCCAG1		BNC1				CDO1
	ARF6		GOLGA6L5				OR2Y1
	TRIM9		PDE8A				MAN1A1
	FRMD6		ISG20				TAAR6
	ERO1L		ABHD2				SDK1
	DDHD1		RHCG				HECW1
	BMP4		MESP1				ADCY1
	SAMD4A		FURIN				AUTS2
	DHRS7		RCCD1				GRM3
	SIX1		PRC1				RUNDC3B
	SIX4		LOC100507217				CALCR
	TMEM30B		CHD2				DLX6
	ESR2		NR2F2				ACTL6B
	ZBTB25		HBQ1				FOXP2
	GPX2		FAM195A				TSPAN12
	GPHN		CCDC78				C7orf58
	MPP5		UNKL				AASS
	PLEK2		C16orf73				TMEM229A
	ZFP36L1		SLC9A3R2				KLF14
	C14orf181		RAB26				PLXNA4
	ACTN1		TNFRSF12A				PTN
	DCAF5		IL32				C7orf55
	COX16		TFAP4				C7orf33
	MAP3K9		VASN				SHH
	PAPLN		LITAF				DLGAP2
	C14orf43		C16orf45				EBF2
	NEK9		RPS15A				NRG1
	TMED10		GDE1				FAM150A
	FLVCR2		EEF2K				MOS
	C14orf179		USP31				KCNB2
	VIPAR		PLK1				JPH1
	NRXN3		RBBP6				CRISPLD1
	FLRT2		NUPR1				LRRCC1
	C14orf159		SULT1A1				CALB1
	RIN3		SLC7A5P1				ARID3C
	LGMN		C16orf53				TMOD1
	GOLGA5		ALDOA				LPPR1
	BTBD7		ZNF48				ZNF462
	SNHG10		ZNF771				PALM2
	BCL11B		PYCARD				TTLL11
	WARS		ARMC5				LHX6
	NCRNA00239		ZNF267				LHX2
	RCOR1		ITFG1				LCN9
	XRCC3		SIAH1				WNK3
	INF2		NKD1				CXorf48
	AHNAK2		TOX3				EFNA3
	CDCA4		RBL2				ATF3
	ATP10A		MT1F				PROX1
	RASGRP1		GPR56				CELF2
	GPR176		KIFC3				LRRTM3
	BMF		ZNF319				CDKN1C
	DLL4		GOT2				OR51B4
	EXD1		CDH11				MIR129-2
	B2M		TK2				B4GALNT3
	C15orf48		KIAA0895L				BHLHE41
	MYEF2		CDH1				COL2A1
	DUT		CHTF8				PDE1B
	SLC27A2		MTSS1L				PTPRB
	TRPM7		LOC100130894				OR4K1
	SPPL2A		FA2H				C14orf37
	KIAA1370		MAF				EML5
	NEDD4		BCMO1				IGDCC3
	RFX7		OSGIN1				HCN4
	ADAM10		KLHL36				C15orf27
	SLTM		LOC727710				MIR1179
	CCNB2		KIAA0182				AHSP
	GCNT3		PIEZO1				CHST8
	GTF2A2		CDT1				FXYD7
	TPM1		RPL13				ZNF780B
	RPS27L		ZNF276				CYP2B7P1
	RAB8B		TIMM22				FOSB
	FAM96A		TLCD2				IGFL4
	PPIB		MNT				RSAD2
	DPP8		KIAA0664				ATP6V1C2
	PTPLAD1		SPATA22				EML6
	RAB11A		ITGAE				C2orf89
	MEGF11		PHF23				DPP10
	SMAD6		CLDN7				ZEB2
	FEM1B		SLC2A4				LRP2
	ITGA11		YBX2				SLITRK3
	CORO2B		FGF11				MECOM
	ANP32A		TRAPPC1				ADAMTS6
	GLCE		HES7				MCTP1
	KIF23		VAMP2				STK32A
	TLE3		MIR4521				SPINK1
	THAP10		RPL26				HEY2
	ARIH1		MYH10				CREB5
	ADPGK		MYOCD				VSTM2A
	STRA6		HS3ST3B1				CDK6
	SEMA7A		PMP22				FAM40B
	RPP25		ADORA2B				GBX1
	CRABP1		CENPV				DLC1
	IREB2		C17orf76-AS1				LOC401463
	TMED3		PLD6				HEY1
	KIAA1024		RAI1				NECAB1
	BCL2A1		MIR1180				SNTB1
	FAM108C1		ALDH3A2				KHDRBS3
	KIAA1199		ULK2				LRCH2
	TM6SF1		SPECC1				MFSD4
	SEC11A		KCNJ18				NEURL
	PDE8A		VTN				GFRA1
	MRPL46		RPL23A				CCKBR
	MFGE8		SNORD4A				NELL1
	RHCG		SNORD4B				TBX5
	C15orf42		TRAF4				RTN4RL1
	UNC45A		FLOT2				OR1G1
	RCCD1		PHF12				OR1A2
	PRC1		ANKRD13B				OR3A1
	CHD2		MIR4724				SPNS2
	IGF1R		PSMD11				FBXO39
	SNRPA1		CCL2				TEKT1
	TARSL2		RFFL				ATP1B2
	NCRNA00235		MMP28				EFNB3
	METRN		TAF15				RNF222
	FAM173A		LHX1				SPDYE4
	LMF1		GRB7				NTN1
	NME3		RARA				ZNF624
	SNORA10		GJD3				C17orf51
	ZNF263		TOP2A				PSMD11
	ZNF75A		JUP				MYO1D
	DNAJA3		ATP6V0A1				CCL7
	FAM100A		LOC388387				CCL11
	GLYR1		NBR1				SLFN11
	DEXI		FZD2				SLFN13
	MIR193B		PLCD3				MMP28
	MIR365-1		FMNL1				CCL3
	BFAR		GOSR2				SRCIN1
	NDE1		NFE2L1				IKZF3
	XYLT1		HOXB2				RAMP2
	ARL6IP1		HOXB6				TBX21
	TMC5		HOXB7				NGFR
	GDE1		IGF2BP1				NXPH3
	ACSM3		SGCA				FAM117A
	LYRM1		COL1A1				DLX4
	EEF2K		ABCC3				DLX3
	POLR3E		TOB1				COL1A1
	USP31		TRIM25				CA10
	COG7		MRPS23				TOM1L1
	NDUFAB1		CUEDC1				NOG
	RBBP6		MTMR4				OR4D1
	NSMCE1		MIR21				DHX40
	IL4R		BCAS3				CACNG4
	NUPR1		2012-03-10				LOC440461
	SEPHS2		LIMD2				SSTR2
	ORAI3		SLC16A6				RPL38
	ARMC5		GPRC5C				CD300LB
	ITFG1		RAB37				CD300LD
	LONP2		FDXR				CD300E
	TOX3		SLC16A5				GRIN2C
	CHD9		ARMC7				FADS6
	IRX5		GRB2				USH1G
	MMP2		LOC100507246				TNRC6C
	LPCAT2		ST6GALNAC1				NPTX1
	MT1X		2012-09-09				KCNK12
	HERPUD1		MIR4316				ATOH8
	GPR56		PGS1				PROK2
	MMP15		USP36				GSX2
	CDH11		C1QTNF1				ABP1
	BEAN		MIR4739				SGCZ
	CKLF		CBX4
	CMTM3		AATK-AS1
	CES3		BAHCC1
	NOL3		SLC25A10
	SLC12A4		FAM195B
	CDH1		ARHGDIA
	PDF		MAFG
	MIR1538		RAC3
	NOB1		FASN
	MTSS1L		SLC16A3
	AP1G1		SECTM1
	ZFHX3		ROCK1P1
	PSMD7		MYL12B
	GLG1		TGIF1
	WDR59		ANKRD12
	MAF		MPPE1
	CENPN		IMPA2
	OSGIN1		CABLES1
	KIAA0182		TMEM241
	RPL13		KCTD1
	CHMP1A		MAPRE2
	DOC2B		MOCOS
	CRK		ATP5A1
	TLCD2		SMAD2
	MIR22		CTIF
	DPH1		SMAD7
	TSR1		ZCCHC2
	ATP2A3		CDH19
	ZZEF1		ZNF516
	ARRB2		BSG
	CXCL16		POLRMT
	CAMTA2		LPPR3
	ZFP3		ELANE
	DHX33		CFD
	DERL2		C19orf6
	TXNDC17		SBNO2
	ALOX12P2		MBD3
	RNASEK		BTBD2
	ACADVL		DOT1L
	DVL2		OAZ1
	PHF23		TLE2
	DULLARD		FZR1
	SLC2A4		EEF2
	NEURL4		LONP1
	KCTD11		TUBB4A
	WRAP53		GPR108
	TMEM88		FLJ22184
	CHD3		ANGPTL4
	HES7		ICAM5
	PER1		LDLR
	C17orf68		TMEM205
	NDEL1		LOC284454
	USP43		LOC113230
	MYOCD		PKN1
	NCOR1		DNAJB1
	CENPV		CYP4F3
	MPRIP		C19orf42
	PLD6		B3GNT3
	ALKBH5		RPL18A
	TOP3A		PGPEP1
	FAM83G		GDF15
	B9D1		SLC25A42
	ULK2		LOC148189
	PIGS		NUDT19
	TLCD1		GPATCH1
	PHF12		LRP3
	ABHD15		CEBPG
	ANKRD13B		FXYD1
	EFCAB5		TMEM147
	NF1		ETV2
	MIR193A		MLL4
	UTP6		NFKBID
	MIR632		ZNF569
	ACCN1		RINL
	CCT6B		RPS16
	RFFL		LOC100129935
	NLE1		MAP3K10
	MMP28		CNTD2
	MRM1		CYP2S1
	AATF		GSK3A
	ACACA		CEACAM1
	C17orf96		PSG4
	PCGF2		ZNF284
	PSMB3		APOC1
	PIP4K2B		OPA3
	GRB7		SIX5
	PSMD3		DKFZp434J0226
	THRA		SLC1A5
	MSL1		MEIS3
	CDC6		PLA2G4C
	IGFBP4		ZNF114
	TNS4		DBP
	TMEM99		CA11
	SC65		FUT1
	DNAJC7		HSD17B14
	STAT3		PPP1R15A
	PTRF		CGB5
	ATP6V0A1		CGB8
	COASY		BCL2L12
	TUBG1		KLK10
	CCR10		ZNF613
	EZH1		MYADM
	PSME3		PRKCG
	VAT1		RPS9
	BRCA1		PTPRH
	LOC100130581		IL11
	ARL4D		TMEM190
	ETV4		ZNF580
	MPP3		MIR4754
	UBTF		PXDN
	EFTUD2		LOC400940
	HEXIM1		ID2
	HEXIM2		MBOAT2
	GOSR2		RRM2
	CDC27		TRIB2
	C17orf57		MYCN
	SNX11		RHOB
	HOXB7		RAB10
	HOXB9		HADHA
	ATP5G1		KCNK3
	IGF2BP1		MAPRE3
	B4GALNT2		PREB
	ITGA3		SLC30A3
	PDK2		CLIP4
	PPP1R9B		GALNT14
	HILS1		RASGRP3
	COL1A1		FAM82A1
	TMEM92		CYP1B1
	LRRC59		ATL2
	TOB1		GALM
	SPAG9		SRSF7
	MBTD1		SOS1
	TOM1L1		MAP4K3
	TMEM100		PKDCC
	TRIM25		ZFP36L2
	VEZF1		SOCS5
	OR4D1		RPL23AP32
	RNF43		RTN4
	SKA2		SMEK2
	HEATR6		FAM161A
	USP32		LOC100132215
	APPBP2		SLC1A4
	PPM1D		SPRED2
	INTS2		GFPT1
	DCAF7		NFU1
	MAP3K3		SNORA36C
	DDX42		CYP26B1
	PSMC5		SPR
	CCDC46		DOK1
	PRKCA		GCFC2
	HELZ		TRABD2A
	C17orf58		SH2D6
	LOC440461		RNF103
	FAM20A		LINC00152
	MAP2K6		KANSL3
	KCNJ16		FAM178B
	GPRC5C		2012-09-10
	RAB37		IL1A
	ARMC7		INHBB
	NUP85		LOC84931
	GGA3		GPR17
	MIF4GD		SFT2D3
	GRB2		LYPD1
	ITGB4		TNFAIP6
	UNK		KCNJ3
	RNF157		NR4A2
	UBE2O		GPD2
	JMJD6		LY75-CD302
	C17orf86		LY75
	2012-09-09		MIR4785
	SYNGR2		CSRNP3
	USP36		TLK1
	TIMP2		CDCA7
	NPTX1		SP9
	SLC38A10		HOXD11
	TMEM105		HOXD-AS2
	BAHCC1		NFE2L2
	MRPL12		PDE11A
	SLC25A10		SSFA2
	GCGR		DNAJC10
	FAM195B		DUSP19
	NPB		ITGAV
	MAFG		GULP1
	PYCR1		MIR561
	RAC3		NABP1
	FASN		SDPR
	SLC16A3		HSPD1
	SECTM1		SPATS2L
	NARF		CFLAR
	METRNL		PARD3B
	METTL4		IDH1
	SMCHD1		PIKFYVE
	MYL12A		FN1
	FLJ35776		LINC00607
	ANKRD12		MREG
	CHMP1B		PECR
	AFG3L2		C2orf62
	C18orf1		WNT6
	ABHD3		CHPF
	CABLES1		MFF
	MAPRE2		TM4SF20
	SLC39A6		MIR5703
	KIAA0427		SP140L
	SMAD7		HTR2B
	CDH19		MIR4777
	RTTN		PTMA
	MBP		PRSS56
	CFD		NGEF
	C19orf22		DGKD
	KISS1R		UGT1A9
	ARID3A		UGT1A6
	MIDN		AGAP1
	CIRBP		CXCR7
	MBD3		TWIST2
	MKNK2		LOC150935
	GADD45B		GPC1
	SNORD37		TRIB3
	EEF2		SDCBP2
	ZBTB7A		SIRPA
	LONP1		FASTKD5
	RANBP3		CDC25B
	RFX2		PCNA-AS1
	CD70		GPCPD1
	ANGPTL4		CRLS1
	ICAM5		SNAP25
	RGL3		MKKS
	MIR24-2		DSTN
	LOC113230		OVOL2
	CYP4F11		NAA20
	KLF2		FOXA2
	NR2F6		ACSS1
	PDE4C		HM13
	GDF15		DNMT3B
	CRLF1		E2F1
	COMP		ZNF341
	TSSK6		EPB41L1
	LOC148189		C20orf24
	POP4		SOGA1
	C19orf12		SRC
	CCNE1		BLCAP
	ZNF507		TGM2
	DPY19L3		SGK2
	CEBPG		R3HDML
	PDCD2L		PABPC1L
	WTIP		SDC4
	ZNF181		DBNDD2
	ZNF792		WFDC2
	FXYD5		LOC100131496
	LSR		SLC9A8
	ETV2		SPATA2
	COX6B1		LOC100887755
	MLL4		UBE2V1
	TBCB		CEBPB
	ZFP82		FAM65C
	ZNF566		TFAP2C
	ZNF260		PMEPA1
	ZFP30		PPP4R1L
	PPP1R14A		LAMA5
	KCNK6		CABLES2
	PSMD8		SLCO4A1
	GGN		C20orf20
	ECH1		FLJ16779
	SIRT2		DNAJC5
	FBXO17		NRIP1
	FBXO27		LINC00478
	PAK4		CXADR
	SELV		N6AMT1
	EID2B		URB1
	ZNF780B		RCAN1
	MAP3K10		CBR3
	SERTAD1		MORC3
	SERTAD3		KCNJ15
	LTBP4		LINC00111
	ADCK4		C2CD2
	C19orf54		LINC00319
	AXL		LINC00313
	RPS19		SLC19A1
	DEDD2		LSS
	ZNF526		TBX1
	GSK3A		COMT
	PRR19		MED15
	TMEM145		SDF2L1
	IRGQ		C22orf15
	ZNF284		CHCHD10
	ZNF224		SLC2A11
	LOC100379224		XBP1
	ZNF233		SEC14L2
	PVR		SMTN
	VASP		LIMK2
	SNRPD2		PIK3IP1
	DMPK		PATZ1
	NOVA2		HMOX1
	IGFL2		MCM5
	CALM3		RAC2
	PRKD2		BAIAP2L2
	SLC1A5		PLA2G6
	NPAS1		KCNJ4
	ZC3H4		CBX6
	BBC3		ST13
	DHX34		TOB2
	SLC8A2		PRR5
	GLTSCR1		KIAA0930
	KDELR1		WNT7B
	GRIN2D		MIRLET7BHG
	DBP		FAM19A5
	BAX		BRD1
	GYS1		PIM3
	CGB7		MAPK12
	C19orf73		PLXNB2
	TEAD2		KLHDC7B
	SNORD32A		BHLHE40
	PRR12		MIR4790
	RRAS		LOC100288428
	SCAF1		LOC440944
	BCL2L12		TTLL3
	PRMT1		CRELD1
	POLD1		IRAK2
	MYBPC2		ATG7
	SNORD88C		VGLL4
	KLK4		PPARG
	IGLON5		NUP210
	VSIG10L		WNT7A
	ZNF331		CHCHD4
	PPP1R12C		ANKRD28
	PTPRH		KCNH8
	FAM71E2		RAB5A
	IL11		LOC644990
	UBE2S		SLC4A7
	ZNF543		CRTAP
	ZNF550		SLC25A38
	ZNF416		RPL14
	ZNF671		CTNNB1
	ZNF606		ZBTB47
	ZNF544		LIMD1
	RPS5		CDC25A
	ZBTB45		COL7A1
	CHMP2A		CELSR3
	UBE2M		P4HTM
	FAM150B		DALRD3
	PXDN		AMT
	LOC400940		NICN1
	MBOAT2		HYAL1
	ASAP2		ACY1
	YWHAQ		WNT5A
	SNORA80B		LOC100287879
	NOL10		PRICKLE2-AS3
	ATP6V1C2		PRICKLE2
	ROCK2		MITF
	SMC6		FOXP1
	SDC1		SHQ1
	DNAJC27		GBE1
	RAB10		DHFRL1
	HADHA		CPOX
	EPT1		ALCAM
	C2orf18		LOC100302640
	CENPA		BBX
	MAPRE3		PHLDB2
	TMEM214		C3orf52
	AGBL5		SIDT1
	PREB		HGD
	ZNF513		CCDC58
	PPM1G		TPRA1
	ZNF512		MCM2
	GPN1		GATA2
	SLC4A1AP		STAG1
	RBKS		FOXL2
	FOSL2		TFDP2
	PPP1CB		PLS1
	WDR43		PCOLCE2
	CLIP4		PLSCR1
	LBH		TM4SF18
	MEMO1		ANKUB1
	RASGRP3		SUCNR1
	CRIM1		SSR3
	FAM82A1		SPTSSB
	ATL2		SKIL
	SFRS7		RPL22L1
	SOS1		PLD1
	PLEKHH2		ZMAT3
	LRPPRC		KLHL24
	SIX3		VWA5B2
	EPAS1		PSMD2
	PIGF		EIF4G1
	TTC7A		FAM131A
	CALM2		LIPH
	FBXO11		TP63
	KLRAQ1		MB21D2
	ERLEC1		FLJ34208
	RTN4		FAM43A
	C2orf63		SLC26A1
	MTIF2		FGFRL1
	PRDXDD1P		SH3BP2
	SMEK2		MFSD10
	CCDC85A		DOK7
	PEX13		STK32B
	XPO1		EVC2
	EHBP1		LOC93622
	UGP2		S100P
	AFTPH		TBC1D14
	SERTAD2		CD38
	SLC1A4		PGM2
	SPRED2		TBC1D1
	PPP3R1		TMEM156
	MXD1		KLHL5
	PCBP1		UGDH
	TIA1		N4BP2
	SNRPG		RBM47
	FAM136A		UCHL1
	TGFA		LIMCH1
	VAX2		OCIAD2
	CYP26B1		TMEM165
	EXOC6B		AMTN
	EMX1		CXCL2
	SFXN5		FRAS1
	C2orf7		LOC100505702
	BOLA3		THAP9
	MOBKL1B		PLAC8
	MOGS		HPSE
	MRPL53		HSD17B11
	LOC151534		PDLIM5
	PCGF1		BMPR1B
	DQX1		SLC9B2
	HTRA2		CAMK2D
	SUCLG1		USP53
	KCMF1		C4orf3
	TCF7L1		NUDT6
	RETSAT		SPRY1
	VPS24		FAT4
	KRCC1		HSPA4L
	GGT8P		MGST2
	MAL		CLGN
	MRPS5		TBC1D9
	ZNF2		IL15
	TMEM127		KIAA0922
	CNNM4		PDGFC
	NPAS2		NAF1
	POU3F3		LOC100505989
	MALL		TLL1
	ACOXL		PALLD
	BCL2L11		CLCN3
	IL1A		FAM149A
	IL1B		SLC12A7
	PTPN4		FAM173B
	TSN		ANKRD33B
	IWS1		TRIO
	HS6ST1		LOC285696
	NCKAP5		ADAMTS12
	CCNT2		RAI14
	UBXN4		OSMR
	CXCR4		RICTOR
	LRP1B		ANXA2R
	MMADHC		ZNF131
	RND3		MRPS30
	PRPF40A		ARL15
	NR4A2		HSPB3
	GPD2		ACTBL2
	CCDC148		PDE4D
	FIGN		ERBB2IP
	GALNT3		RAD17
	SCN9A		ARHGEF28
	LRP2		ZBED3-AS1
	GORASP2		ARSB
	CYBRD1		JMY
	SP9		FAM151B
	HOXD11		NBPF22P
	PDE11A		MBLAC2
	SSFA2		FLJ42709
	DNAJC10		NR2F1
	NCKAP1		RGMB
	NUP35		ST8SIA4
	ITGAV		EFNA5
	CALCRL		TNFAIP8
	MIR561		CDC42SE2
	SDPR		SLC22A5
	SF3B1		C5orf56
	C2orf47		VDAC1
	FAM126B		SKP1
	SUMO1		PHF15
	NOP58		PITX1
	BMPR2		LOC340073
	WDR12		TGFBI
	PARD3B		HNRNPA0
	NRP2		PKD2L2
	KLF7		CTNNA1
	CREB1		SLC23A1
	PNKD		CXXC5
	IHH		NRG2
	STK16		PCDHAC1
	PTPRN		GNPDA1
	CHPF		FGF1
	SGPP2		RBM27
	AP1S3		MIR143HG
	SERPINE2		SLC26A2
	DOCK10		SYNPO
	COL4A4		TNIP1
	TRIP12		EBF1
	HTR2B		RNF145
	NCL		CCNJL
	PTMA		MAT2B
	SH3BP4		FAM196B
	GPC1		LOC100268168
	MIR149		NKX2-5
	MTERFD2		STC2
	HDLBP		CPEB4
	NRSN2		CPLX2
	TRIB3		PRR7
	RBCK1		SQSTM1
	TBC1D20		TRIM7
	CSNK2A1		SERPINB1
	PSMF1		HTATSF1P2
	SIRPA		LOC100130275
	STK35		GCNT2
	SNRPB		NEDD9
	NOP56		GFOD1
	IDH3B		JARID2
	DDRGK1		KIAA0319
	ITPA		CMAHP
	ATRN		HIST1H3B
	MAVS		HIST1H3G
	GPCPD1		BTN3A3
	CHGB		HIST1H2BJ
	FERMT1		HIST1H2BL
	BMP2		HIST1H2AK
	SNAP25		HIST1H2AL
	JAG1		HIST1H3I
	BTBD3		HIST1H2AM
	C20orf72		ZNF192
	OVOL2		HMGA1
	NAA20		FKBP5
	INSM1		SRPK1
	NKX2-2		KCTD20
	FOXA2		MIR4462
	NXT1		CRIP3
	NAPB		SLC29A1
	CST3		HSP90AB1
	C20orf3		C6orf141
	NANP		BAG2
	ZNF337		PTP4A1
	LOC100134868		FAM135A
	TPX2		LINC00472
	FOXS1		FILIP1
	PDRG1		ME1
	TM9SF4		SYNCRIP
	ASXL1		ZNF292
	DNMT3B		PM20D2
	CHMP4B		LIN28B
	AHCY		POPDC3
	RBM39		PRDM1
	SCAND1		BEND3
	EPB41L1		AMD1
	RPN2		TRAF3IP2
	SRC		FRK
	KIAA0406		NCOA7
	TGM2		TRMT11
	FAM83D		SOGA3
	SGK2		LOC100507254
	MYBL2		SLC18B1
	C20orf111		RPS12
	HNF4A		EYA4
	ADA		TCF21
	KCNK15		CITED2
	PABPC1L		HIVEP2
	SDC4		PHACTR2
	TP53RK		RAB32
	NCOA3		STXBP5
	STAU1		TAB2
	B4GALT5		LOC100652739
	SLC9A8		RAET1E
	SNAI1		CNKSR3
	ATP9A		MIR4466
	PMEPA1		PDE10A
	CDH4		LINC00602
	PSMA7		MPC1
	RPS21		LINC00242
	DIDO1		FAM20C
	EEF1A2		LFNG
	GMEB2		TTYH3
	TPD52L2		FOXK1
	UCKL1		TNRC18
	HSPA13		FBXL18
	NRIP1		ACTB
	USP25		THSD7A
	C21orf34		TMEM106B
	CXADR		SCIN
	APP		ANKMY2
	IFNAR2		AGR2
	CLIC6		DNAH11
	SIM2		CDCA7L
	KCNJ6		RAPGEF5
	ETS2		HOXA-AS3
	UBE2G2		HOXA7
	PTTG1IP		HOXA10
	C21orf67		HIBADH
	COL18A1		CREB5
	BID		NT5C3
	CLTCL1		ELMO1
	ZDHHC8P1		CDK13
	SUSD2		STK17A
	TBC1D10A		IGFBP1
	CCDC157		IGFBP3
	SEC14L2		TNS3
	MTP18		LINC00525
	PES1		GRB10
	PIK3IP1		SUMF2
	TIMP3		CCT6P1
	MCM5		MIR4284
	MB		MAGI2-AS3
	MYH9		SEMA3C
	ANKRD54		PCLO
	MIR659		SEMA3A
	GTPBP1		FZD1
	TOB2		PDK4
	PACSIN2		MGC72080
	TTLL12		LMTK2
	PHF21B		BAIAP2L1
	FAM19A5		ZNF655
	PIM3		GATS
	CHL1		SH2B2
	EGOT		BCAP29
	BHLHE40		LAMB1
	LOC100288428		THAP5
	IRAK2		FLNC
	TATDN2		SMO
	SEC13		MKLN1
	HRH1		AKR1B15
	IQSEC1		CALD1
	LOC285375		ZC3HAV1L
	WNT7A		ZC3HAV1
	CHCHD4		JHDM1D
	NR2C2		ZNF212
	PLCL2		ZNF746
	TBC1D5		ZNF467
	KCNH8		RNU6-33
	UBE2E1		RNU6-34
	RARB		SLC4A2
	TGFBR2		FASTK
	STT3B		SMARCD3
	CMTM8		RHEB
	CMTM6		PRKAG2-AS1
	PDCD6IP		LOC100132707
	GOLGA4		RBM33
	CTDSPL		AGPAT5
	GORASP1		SOX7
	SLC25A38		GATA4
	RPSA		FDFT1
	CTNNB1		CTSB
	SACM1L		MTUS1
	COL7A1		SH2D4A
	ERC2		CSGALNACT1
	ARHGEF3		NUDT18
	KCTD6		SORBS3
	PRICKLE2		PDLIM2
	SUCLG2		EGR3
	FOXP1		DOCK5
	GXYLT2		KCTD9
	GBE1		PPP2R2A
	CADM2		DPYSL2
	EPHA6		SCARA3
	ST3GAL6		MIR3622A
	PCNP		NRG1
	ALCAM		ZNF703
	CBLB		WHSC1L1
	PLCXD2		TM2D2
	C3orf52		C8orf4
	C3orf17		VDAC3
	GSK3B		SLC20A2
	GOLGB1		CEBPD
	WDR5B		SNAI2
	CCDC14		TCEA1
	TPRA1		MRPL15
	MGLL		ASPH
	PLXND1		MTFR1
	TMCC1		PDE7A
	EPHB1		DNAJC5B
	MSL2		TRIM55
	STAG1		CRH
	COPB2		LOC100505676
	ACPL2		VCPIP1
	ZBTB38		COPS5
	TFDP2		NCOA2
	CP		RPL7
	TM4SF18		STAU2-AS1
	TM4SF1		IL7
	TSC22D2		FABP5
	SERP1		CA2
	SELT		REXO1L2P
	MED12L		WWP1
	SUCNR1		OSGIN2
	RAP2B		RAD54B
	SGEF		FSBP
	TIPARP		CCNE2
	PTX3		MTDH
	IL12A		STK3
	IFT80		RNF19A
	MIR15B		FLJ42969
	TRIM59		KLF10
	SKIL		ANGPT1
	PLD1		KCNV1
	TNFSF10		EXT1
	TBL1XR1		SNTB1
	ZMAT3		ZHX2
	SOX2		MIR1208
	EIF4G1		COL22A1
	CLCN2		KCNK9
	MAGEF1		SLC45A4
	IGF2BP2		GPR20
	MIR1248		PSCA
	TP63		LOC100133669
	FAM43A		GSDMD
	ACAP2		PLEC
	TM4SF19		CYC1
	AFAP1		HEATR7A
	HMX1		ZNF34
	PPARGC1A		PDCD1LG2
	LGI2		SNAPC3
	PCDH7		BNC2
	SHISA3		MTAP
	SCFD2		LOC100129250
	KIT		B4GALT1
	PPAT		BAG1
	IGFBP7		NOL6
	DCK		ANKRD18B
	ANKRD17		TPM2
	AREG		HRCT1
	PARM1		ZFAND5
	SDAD1		ALDH1A1
	FRAS1		ANXA1
	THAP9		GNAQ
	CDS1		RASEF
	ARHGAP24		HNRNPK
	ABCG2		AGTPBP1
	FAM13A		DAPK1
	TIGD2		CKS2
	PDLIM5		SECISBP2
	BMPR1B		MIR4290
	UBE2D3		ZNF484
	CXXC4		C9orf89
	AIMP1		FAM120A
	ELOVL6		PTCH1
	AP1AR		LOC100499484
	ALPK1		LOC100499484-C9ORF174
	ARSJ		NR4A3
	FGF2		PALM2
	NUDT6		PALM2-AKAP2
	LOC285419		AKAP2
	PCDH10		SUSD1
	SLC7A11		RGS3
	ELF2		ZNF618
	RNF150		AMBP
	ARHGAP10		LOC100505478
	NPY2R		LINC00474
	PALLD		C5
	VEGFC		GSN
	NEIL3		STOM
	ACSL1		NEK6
	FAM149A		HSPA5
	CYP4V2		SNORA65
	PDCD6		ST6GALNAC4
	LOC25845		PIP5KL1
	CEP72		FAM102A
	NSUN2		LCN2
	TRIO		SET
	GOLPH3		IER5L
	RAI14		LOC100506190
	C5orf42		PTGES
	DAB2		LAMC3
	C5orf39		RAPGEF1
	HMGCS1		MIR4669
	PARP8		SEC16A
	ITGA2		LCN12
	GPBP1		NPDC1
	PDE4D		DPP7
	DEPDC1B		NRARP
	ERCC8		PNPLA7
	FAM159B		MIR4767
	ERBB2IP		MID1
	SLC30A5		ZFX
	RAD17		ARX
	MAP1B		MID1IP1
	ANKRA2		HUWE1
	ENC1		FAM120C
	GFM2		AR
	COL4A3BP		EFNB1
	F2RL1		NHSL2
	LOC728723		RPS4X
	TBCA		PHKA1
	HOMER1		FTX
	RASGRF2		BRWD3
	ATG10		POF1B
	LOC100129716		KLHL4
	ARRDC3		DIAPH2
	NR2F1		GPRASP2
	ELL2		LONRF3
	RGMB		STAG2
	ST8SIA4		RAB33A
	EFNA5		TMEM185A
	C5orf13		BCAP31
	EPB41L4A		UTY
	PGGT1B
	CCDC112
	SEMA6A
	TNFAIP8
	PPIC
	PRDM6
	FBN2
	ADAMTS19
	CDC42SE2
	SLC22A5
	UQCRQ
	PHF15
	PITX1
	TGFBI
	SPOCK1
	PKD2L2
	EGR1
	HSPA9
	MATR3
	PCDH1
	NR3C1
	PPP2R2B
	STK32A
	ABLIM3
	PPARGC1B
	HMGXB3
	MRPL22
	NIPAL4
	ADAM19
	CLINT1
	UBLCP1
	ADRA1B
	NUDCD2
	MAT2B
	WWC1
	PANK3
	SLIT3
	DUSP1
	STC2
	CPEB4
	MSX2
	NSD1
	MXD3
	LMAN2
	PDLIM7
	B4GALT7
	N4BP3
	AGXT2L2
	SNORD96A
	TRIM52
	NRN1
	EEF1E1
	GCNT2
	NEDD9
	C6orf114
	FAM8A1
	ID4
	MBOAT1
	HIST1H4B
	HIST1H3B
	HIST1H4E
	HIST1H1D
	HIST1H3G
	BTN3A3
	HIST1H2BK
	HIST1H4K
	HIST1H2AK
	HIST1H3J
	HIST1H2AM
	RPS10
	PPARD
	MDGA1
	UNC5CL
	TFEB
	MED20
	VEGFA
	CLIC5
	TNFRSF21
	CD2AP
	GPR111
	GPR115
	BAG2
	PTP4A1
	MIR30A
	HTR1B
	FAM46A
	ME1
	NT5E
	PM20D2
	LIN28B
	PRDM1
	SEC63
	RPF2
	MARCKS
	DCBLD1
	NCOA7
	HINT3
	RSPO3
	PTPRK
	CTGF
	RPS12
	EYA4
	SLC2A12
	SGK1
	PDE7B
	PHACTR2
	SF3B5
	SAMD5
	LATS1
	LRP11
	PPP1R14C
	FBXO5
	RGS17
	EZR
	IGF2R
	T
	PSMB1
	HEATR2
	SUN1
	ADAP1
	SLC29A4
	TNRC18
	ACTB
	EIF2AK1
	RAC1
	ZNF12
	THSD7A
	MEOX2
	AGR2
	HDAC9
	ITGB8
	DNAH11
	IGF2BP3
	TRA2A
	NPY
	CYCS
	NFE2L3
	HOXA5
	PRR15
	FKBP14
	MIR550-1
	GARS
	BMPER
	EEPD1
	ELMO1
	RALA
	INHBA
	HECW1
	TBRG4
	TNS3
	C7orf69
	GRB10
	EGFR
	CHCHD2
	RABGEF1
	BAZ1B
	CLDN4
	GTF2I
	PION
	RSBN1L
	TMEM60
	GNAI1
	SEMA3C
	C7orf23
	STEAP1
	CYP51A1
	KRIT1
	FAM133B
	CDK6
	SAMD9
	GNG11
	PDK4
	LMTK2
	ZNF655
	GATS
	TRIM56
	SERPINE1
	CUX1
	LOC100216545
	SRPK2
	FLJ36031
	LAMB1
	THAP5
	CAV1
	WASL
	GCC1
	UBE2H
	PODXL
	SLC35B4
	AKR1B15
	PL-5283
	KIAA1549
	ZC3HAV1
	LUC7L2
	HIPK2
	TBXAS1
	ZNF282
	RHEB
	PRKAG2
	MNX1
	ESYT2
	PPP1R3B
	TNKS
	CTSB
	CNOT7
	SLC7A2
	FGL1
	PCM1
	ASAH1
	SH2D4A
	CSGALNACT1
	BMP1
	EGR3
	TNFRSF10A
	LOXL2
	SLC25A37
	STC1
	NEFL
	PNMA2
	DPYSL2
	PTK2B
	ZNF395
	EXTL3
	DUSP4
	RBPMS
	GTF2E2
	FUT10
	C8orf41
	UNC5D
	ZNF703
	EIF4EBP1
	WHSC1L1
	LETM2
	FGFR1
	C8orf86
	TACC1
	C8orf4
	HOOK3
	CEBPD
	SNAI2
	RGS20
	TGS1
	LYN
	SDR16C5
	NSMAF
	ASPH
	NKAIN3
	SNHG6
	COPS5
	TRAM1
	TCEB1
	ZBTB10
	CHMP4C
	LRRCC1
	OSGIN2
	NECAB1
	CDH17
	ESRP1
	OSR2
	UBR5
	RSPO2
	NUDCD1
	SYBU
	KCNV1
	EIF3H
	TNFRSF11B
	MAL2
	SNTB1
	WDR67
	FBXO32
	ANXA13
	RNF139
	SQLE
	EFR3A
	ST3GAL1
	COL22A1
	KCNK9
	PTK2
	PUF60
	EXOSC4
	GPAA1
	ZNF251
	ZNF7
	COMMD5
	DMRT3
	VLDLR
	KIAA0020
	RFX3
	GLIS3
	C9orf68
	CD274
	KIAA1432
	ERMP1
	PTPRD
	C9orf150
	NFIB
	PLIN2
	MLLT3
	KLHL9
	MTAP
	TOPORS
	BAG1
	NOL6
	DCAF12
	KIAA1045
	KIAA1539
	TPM2
	ZBTB5
	ANKRD18A
	PTAR1
	C9orf41
	GNAQ
	FRMD3
	HNRNPK
	DAPK1
	GADD45G
	SNORA84
	C9orf89
	NINJ1
	PTCH1
	NCBP1
	ANP32B
	TBC1D2
	TGFBR1
	ALG2
	NR4A3
	ERP44
	TEX10
	C9orf30
	C9orf125
	ZNF462
	RAD23B
	KLF4
	IKBKAP
	PALM2-AKAP2
	AKAP2
	SVEP1
	KIAA0368
	UGCG
	COL27A1
	ASTN2
	C5
	RAB14
	STOM
	MRRF
	RABGAP1
	NEK6
	NR6A1
	GOLGA1
	PPP6C
	FAM129B
	DPM2
	FAM102A
	PRRX2
	EXOSC2
	GTF3C4
	COL5A1
	NACC2
	HDHD1A
	SH3KBP1
	RPS6KA3
	CNKSR2
	MBTPS2
	NR0B1
	MID1IP1
	USP9X
	HUWE1
	MSN
	AR
	SLC16A2
	APOOL
	TCEAL1
	MORF4L2
	MORC4
	LONRF3
	RPL39
	MIR450B
	IDH3G
	FLNA
	FUNDC2

## Sheet: KEGG pathway analysis
	KEGG Pathway Enrichment Analysis of DHMGs reciprocally regulated by sorafenib during EMT
	The tables list the enriched KEGG pathways, number of genes in the DHMGs list and also in the category (count), the corresponding gene symbols (genes) , p value from hypergeometric test (rawP), and p value adjusted by the multiple test adjustment (adjP).
	H3K4me3
	Enriched KEGG pathways	count	genes	rawP	adjP(<1.0E-5)
	Pathways in cancer	63	EPAS1,FZD8,RAC1,TGFBR1,CHUK,CYCS,PRKCA,TGFB2,TGFBR2,PDGFB,GSTP1,BID,RAC3,CCNE1,CSF3R,BMP2,MDM2,ITGA3,IGF1R,CTNNB1,CDH1,PTEN,MMP2,MITF,DAPK1,BAX,STAT3,KIT,CDK6,DVL2,RARB,VEGFC,RARA,WNT9A,FGF2,SOS1,ACVR1B,COL4A4,TGFA,WNT7A,CBLB,PTCH1,TCEB1,PTK2,VEGFA,EGFR,FGFR1,TCF7L2,GRB2,RALA,TPR,PPARD,TCF7L1,CRK,ITGA2,LAMB1,KITLG,GSK3B,AR,BMP4,ITGAV,PLD1,E2F2,	6.63e-25	9.61e-23
	Focal adhesion	44	ITGA8,RAC1,COL11A1,PRKCA,PDGFB,SRC,PAK4,RAC3,VASP,SHC1,ITGA3,ITGB8,CTNNB1,IGF1R,PTEN,COL5A1,ITGA11,COMP,ROCK2,VEGFC,PAK1,VAV3,PXN,SOS1,COL4A4,COL1A1,ITGA5,ACTN1,CAV1,PTK2,FLNA,VEGFA,MYL12A,EGFR,GRB2,CRK,LAMB1,ITGA2,PDGFD,GSK3B,PPP1CB,ACTB,ITGAV,ITGB4,	3.09e-20	2.24e-18
	MAPK signaling pathway	44	DUSP6,NF1,RAC1,GADD45G,MAP3K8,TGFBR1,CHUK,RASGRP3,PRKCA,TGFB2,IL1A,TGFBR2,IL1B,PDGFB,DUSP5,RAC3,CACNA1C,MKNK2,DUSP10,RASGRP1,TAOK3,DUSP1,MAP3K3,PAK1,RRAS,FGF2,SOS1,ACVR1B,MAPKAPK5,FLNA,DUSP4,EGFR,FGFR1,GRB2,CRK,MAP2K6,RASGRF2,GADD45B,MAP3K11,PPP3R1,NFATC4,ARRB2,RPS6KA3,DDIT3,	3.08e-15	1.46e-13
	Regulation of actin cytoskeleton	39	ITGA8,ARHGEF7,RAC1,MYH9,ENAH,NCKAP1,PDGFB,PAK4,RAC3,ITGA3,ITGB8,RDX,ITGA11,ROCK2,CFL1,PAK1,VAV3,PXN,RRAS,FGF2,SOS1,EZR,ITGA5,ACTN1,PTK2,MYL12A,EGFR,CFL2,FGFR1,PIP4K2B,CRK,WASL,ITGA2,PDGFD,PPP1CB,ACTB,ITGAV,ITGB4,MSN,	4.03e-15	1.46e-13
	Axon guidance	29	PAK1,EPHA6,RAC1,EFNA3,SLIT3,SEMA7A,PTK2,EPHB1,PAK4,RAC3,SEMA6A,CFL2,RND1,GNAI1,CXCR4,EPHB2,DPYSL2,RGS3,PPP3R1,SRGAP1,GSK3B,NTN4,EFNA5,SEMA3C,NFATC4,ABLIM3,ROCK2,CFL1,UNC5D,	3.74e-14	1.08e-12
	Adherens junction	20	LMO7,ACVR1B,SNAI1,RAC1,CSNK2A1,TGFBR1,ACTN1,TGFBR2,SRC,RAC3,EGFR,TCF7L2,FGFR1,TCF7L1,CDH1,CTNNB1,IGF1R,WASL,ACTB,SNAI2,	1.97e-11	4.76e-10
	Endocytosis	30	CHMP2A,GRK5,PDCD6IP,CLTCL1,CHMP1B,ACVR1B,CBLB,TGFBR1,VPS24,TGFBR2,SRC,RAB11A,EGFR,SH3KBP1,NEDD4,PIP4K2B,ACAP2,DAB2,MDM2,CXCR4,ASAP2,IGF1R,RAB4A,IQSEC1,CHMP4B,PLD1,ARF6,KIT,ARRB2,CHMP4C,	1.22e-10	2.53e-09
	Metabolic pathways	91	POLA2,GBE1,ACSL1,PRDX6,UGP2,SUCLG1,UGCG,XYLT1,MOGS,CSAD,NDUFAB1,GLUD1,ST3GAL6,NT5C3,POLD1,CHPF,CDS1,CYP51A1,AMPD3,GALNT9,DUT,CS,DNMT3B,SUCLG2,RPN2,GOT1,GPAA1,ME1,GALNTL4,MGLL,ACACA,CTH,GCNT2,ITPA,UQCRQ,UCKL1,HADHA,EXTL3,CDA,ATP6V0A1,NME3,HPSE2,PYCR1,COASY,ST3GAL1,COX6B1,DLAT,SEPHS2,AK2,ATP6V1C2,ADO,ALG8,ASAH1,MTAP,ADA,PIGF,CHKA,B4GALNT1,DPM2,MAT2B,HMGCS1,DAD1,CTPS,AHCY,STT3B,PIGS,NT5E,ATP5G1,PPAT…	1.44e-10	2.61e-09
	Prostate cancer	20	SOS1,TGFA,CHUK,GSTP1,PDGFB,CCNE1,EGFR,TCF7L2,FGFR1,GRB2,TCF7L1,MDM2,CTNNB1,IGF1R,PTEN,PDGFD,AR,GSK3B,CREB1,E2F2,	3.34e-10	5.38e-09
	Proteasome	14	PSMB1,PSMA6,PSME2,PSMD8,PSMA7,PSMD3,PSMD7,PSMA1,PSMB2,PSME1,PSMC5,PSME3,PSMF1,PSMB3,	3.9e-09	5.66e-08
	Colorectal cancer	18	SOS1,ACVR1B,FZD8,RAC1,TGFBR1,CYCS,TGFB2,TGFBR2,RAC3,EGFR,TCF7L2,GRB2,TCF7L1,CTNNB1,IGF1R,BAX,GSK3B,DVL2,	5.69e-09	7.5e-08
	Pancreatic cancer	16	VEGFC,ACVR1B,TGFA,RAC1,TGFBR1,CHUK,TGFB2,VEGFA,TGFBR2,RAC3,EGFR,RALA,PLD1,E2F2,STAT3,CDK6,	2.28e-08	2.75e-07
	ECM-receptor interaction	17	ITGA8,COL1A1,COL4A4,SDC4,ITGA5,COL11A1,SDC1,ITGB8,ITGA3,LAMB1,ITGA2,COL5A1,ITGA11,ITGAV,CD44,ITGB4,COMP,	3.7e-08	4.13e-07
	Arrhythmogenic right ventricular cardiomyopathy (ARVC)	16	ITGA8,ITGA5,PKP2,ACTN1,TCF7L2,LMNA,TCF7L1,ITGB8,CTNNB1,CACNA1C,ITGA3,ITGA2,ITGA11,ACTB,ITGAV,ITGB4,	5.16e-08	5.34e-07
	Insulin signaling pathway	21	SLC2A4,SOS1,SOCS2,CBLB,FASN,CALM3,PDE3A,RHEB,GRB2,CALM2,PPP1R3B,PRKAG2,CRK,SHC1,EIF4EBP1,MKNK2,GSK3B,GYS1,PPP1CB,PPARGC1A,ACACA,	1.58e-07	1.53e-06
	Ubiquitin mediated proteolysis	21	UBE2D3,ERCC8,KLHL9,TRIP12,CBLB,UBE2H,TCEB1,SYVN1,BRCA1,UBR5,UBE2E1,UBE2O,NEDD4,MDM2,CDC27,HUWE1,HERC4,ANAPC7,UBE2S,UBE2M,UBE2G2,	1.79e-07	1.62e-06
	Wnt signaling pathway	22	WNT9A,TBL1XR1,FZD8,RAC1,WNT7A,CSNK2A1,LRP5,PRKCA,RAC3,TCF7L2,DKK1,CXXC4,TCF7L1,PPARD,CTNNB1,PPP3R1,GSK3B,PRICKLE2,NFATC4,FOSL1,ROCK2,DVL2,	2.02e-07	1.72e-06
	Cell cycle	20	PLK1,STAG1,GADD45G,YWHAQ,CDC6,ORC1L,YWHAE,TGFB2,CCNE1,MDM2,CDC27,MCM5,GADD45B,GSK3B,YWHAZ,ANAPC7,TFDP2,E2F2,CCNB2,CDK6,	2.24e-07	1.76e-06
	Chemokine signaling pathway	25	PAK1,CCR10,VAV3,PXN,GRK5,GNG11,GSK3A,SOS1,RAC1,CHUK,PTK2,LYN,GNAI1,GRB2,CXCL16,CXCR4,CRK,SHC1,ELMO1,WASL,PTK2B,GSK3B,STAT3,ARRB2,ROCK2,	2.31e-07	1.76e-06
	Glioma	14	GRB2,CALM2,MDM2,SHC1,IGF1R,SOS1,PTEN,TGFA,CALM3,PRKCA,E2F2,PDGFB,CDK6,EGFR,	2.59e-07	1.88e-06
	Leukocyte transendothelial migration	19	VAV3,PXN,RAC1,EZR,ACTN1,PTK2,PRKCA,MYL12A,GNAI1,ESAM,VASP,CXCR4,CTNNB1,MMP2,PTK2B,CLDN4,ACTB,MSN,ROCK2,	2.76e-07	1.91e-06
	ErbB signaling pathway	16	PAK1,SOS1,TGFA,CBLB,PTK2,PRKCA,SRC,PAK4,EGFR,GRB2,CRK,SHC1,AREG,EIF4EBP1,GSK3B,NRG1,	3.71e-07	2.45e-06
	p53 signaling pathway	14	MDM2,PTEN,GADD45B,GADD45G,PPM1D,BAX,BBC3,CYCS,SERPINE1,BID,CCNB2,CCNE1,CDK6,ZMAT3,	5.64e-07	3.56e-06
	Melanogenesis	17	WNT9A,FZD8,WNT7A,CALM3,PRKCA,TCF7L2,GNAI1,CALM2,TCF7L1,CTNNB1,MITF,GSK3B,KITLG,GNAQ,CREB1,KIT,DVL2,	6.99e-07	4.22e-06
	Hypertrophic cardiomyopathy (HCM)	15	PRKAG2,TPM2,ITGA3,CACNA1C,ITGB8,ITGA8,ITGA2,ITGA5,ACTB,ITGA11,ITGAV,ITGB4,TPM1,TGFB2,LMNA,	1.48e-06	8.58e-06
	Cytokine-cytokine receptor interaction	29	VEGFC,CCR10,IFNAR2,IL11,BMPR2,ACVR1B,TNFRSF21,TNFSF10,TGFBR1,TNFRSF10A,VEGFA,IL1A,TGFB2,TGFBR2,IL1B,PDGFB,EGFR,CSF3R,BMP2,CXCL16,IL12A,CXCR4,KITLG,CD70,TNFRSF11B,IL4R,KIT,INHBA,BMPR1B,	1.56e-06	8.7e-06
	H3K9ac
	Enriched KEGG pathways	count	genes	rawP	adjP(<1.0E-5)
	Pathways in cancer	50	CCNE2,FN1,JUP,CTNNA1,RET,LAMC3,CTBP2,FZD2,TGFB2,RAC3,LAMB3,WNT5A,RAC2,PRKCG,CTNNB1,CDH1,MITF,SMO,DAPK1,CDKN1B,FGF11,FZD1,SOS2,RARA,BIRC3,SOS1,PPARG,HSP90AB1,CASP9,NTRK1,WNT7A,PTCH1,WNT7B,FOS,GRB2,SMAD3,FGF1,SMAD2,WNT6,JAK1,WNT5B,E2F1,ITGB1,AR,KITLG,PLD1,ITGAV,BMP4,TRAF4,LAMA5,	5.37e-22	8e-20
	Metabolic pathways	85	SRM,PLA2G4A,GBE1,GNPDA1,UGDH,ETNK1,DGKD,BCAT1,EXT1,NT5C3,GLUL,CHPF,ACY1,GOT2,FUT1,HYAL1,COMT,ME1,CTH,SEPHS1,GCNT2,HADHA,CPOX,PANK1,RRM2,ATP6V0A1,IDH1,AMT,LSS,ALDH3B1,HPSE,UGT1A9,G6PD,ALDOA,PFKP,CMAS,NNMT,PGM2,MAN1A2,B4GALT1,PLCD3,ADSSL1,SPR,MTAP,TK2,B4GALNT1,MAT2B,GART,ALDH3A1,UGT1A6,BCMO1,ST6GALNAC1,CKB,CYC1,PIKFYVE,PLA2G6,ALDH3A2,IMPA2,FDFT1,GFPT1,ALDH2,PGS1,AMD1,FASN,TM7SF2,CD38,GALNT14,SPTLC2…	1.81e-16	1.35e-14
	Focal adhesion	27	FLNC,SOS2,PDGFC,RAPGEF1,BIRC3,FN1,SOS1,COL1A1,LAMC3,PPP1CC,TNC,SRC,RAC3,LAMB3,THBS1,GRB2,RAC2,CHAD,PRKCG,SHC1,CTNNB1,VTN,ITGB1,ACTB,ITGAV,LAMA5,MYL12B,	2.79e-11	1.39e-09
	Wnt signaling pathway	23	WNT7A,FRAT2,WNT7B,LRP5,CTBP2,FZD2,RAC3,PPP2R1B,WNT5A,SMAD3,RAC2,CAMK2D,PRKCG,SMAD2,WNT6,CTNNB1,SIAH1,WNT5B,NKD1,PRICKLE2,SKP1,BTRC,FZD1,	6.19e-11	2.31e-09
	Regulation of actin cytoskeleton	26	SOS2,F2,PDGFC,SSH3,CYFIP1,FN1,SSH1,SOS1,DIAPH2,MYH10,PPP1CC,RAC3,SCIN,FGF1,RAC2,GSN,ITGAE,ITGB1,ACTB,RDX,ITGAV,IQGAP3,PIKFYVE,MYL12B,LIMK2,FGF11,	7.37e-10	2.2e-08
	MAPK signaling pathway	29	FLNC,PLA2G4A,SOS2,DUSP6,DUSP8,SOS1,RPS6KA1,NTRK1,RASGRP3,MAP4K3,DUSP4,IL1A,TGFB2,FOS,DUSP5,RAC3,RASGRP2,GRB2,FGF1,RAC2,PRKCG,STK3,ARRB1,CDC25B,MAP3K12,PLA2G6,FGF11,RASGRP1,TAOK3,	1.08e-09	2.68e-08
	Cell cycle	19	CCNE2,PLK1,CDC25A,STAG1,STAG2,TGFB2,MCM2,RBL2,CDKN2C,SMAD3,SMAD2,CDC7,MCM5,FZR1,E2F1,CDKN1B,SKP1,CDC25B,TFDP2,	4.36e-09	9.28e-08
	Basal cell carcinoma	11	WNT6,CTNNB1,WNT5B,WNT7A,SMO,PTCH1,WNT7B,BMP4,FZD2,FZD1,WNT5A,	3.6e-07	6.71e-06
	H3K27me3
	Enriched KEGG pathways	count	genes	rawP	adjP(<1.0E-5)
	Cytokine-cytokine receptor interaction	22	CCL7,CCL16,CCL15,CCL23,CCR7,TSLP,IL5RA,TPO,IL22,NGFR,TNFRSF13B,GH2,CCL8,PRLR,CCL14,CCL4,FLT1,CCL13,CCL3,CCL18,CCL11,CCL1,	1.16e-10	9.51e-09
	Neuroactive ligand-receptor interaction	20	TAAR6,CCKBR,NMUR1,P2RY1,NTSR2,GRM3,S1PR1,CALCR,GRM8,AVPR1B,HTR7,GH2,PTGER3,AGTR1,GALR2,GRIN2C,GCGR,PRLR,DRD3,SSTR2,	2.04e-09	8.36e-08
	Chemokine signaling pathway	17	CCL7,PAK1,CCL16,CCL15,CCL23,CCR7,ADCY1,GRB2,PIK3R5,CCL8,CCL14,CCL4,CCL13,CCL3,CCL11,CCL18,CCL1,	4.33e-09	1.18e-07
	Calcium signaling pathway	14	HTR7,CHRNA7,AVPR1B,PTGER3,AGTR1,SLC8A3,RYR1,PDE1B,GRIN2C,CCKBR,RYR3,ADCY1,SPHK1,NOS2,	4.88e-07	9.28e-06
	Pathways in cancer	19	RXRG,FGF9,FGF10,ZBTB16,TGFA,MECOM,GRB2,PIAS3,FGF14,PIK3R5,SHH,STAT5A,WNT16,RUNX1,WNT3A,FGF23,CDK6,NOS2,WNT9B,	6.3e-07	9.28e-06
	MAPK signaling pathway	17	PAK1,FGF9,MOS,FGF10,CACNG4,NTF3,CACNB4,MAP2K3,MECOM,GRB2,CACNG5,FGF14,CACNG1,DUSP3,FGF23,MAP2K4,MEF2C,	6.79e-07	9.28e-06
