# Supplementary material for: Sorafenib Inhibits Epithelial-Mesenchymal Transition through an Epigenetic-Based Mechanism in Human Lung Epithelial Cells
Source: PLoS One. 2013 May 31;8(5):e64954. doi: 10.1371/journal.pone.0064954 (PMC3669213; doi:10.1371/journal.pone.0064954)
Supplement: Dataset S2 — DHMGs during EMT and KEGG Pathway Enrichment Analysis. The file contains the lists of DHMGs during EMT including H3K4me3, H3K9ac, H3K9me3 and H3K27me3, and KEGG Pathway Enrichment Analysis of these DHMGs. (XLS) [file pone.0064954.s009.xls]

## Sheet: DHMGs list
	Lists of DHMGs during EMT
	H3K4me3		H3K9ac		H3K9me3		K3K27me3
	KIRREL		ACAP3		PGD		SMTNL2
	ECE1		NADK		FHAD1		PRKG1
	DUSP10		C1orf86		NBPF1		PIK3R5
	ESAM		C1orf174		ZMYM6		DNAH9
	ITGB4		KCNAB2		ZNF643		GAS7
	RNF157		PLEKHG5		FAAH		ACCN1
	FAM177A1		ERRFI1		TMEM48		ACACA
	ARF6		ENO1-AS1		SAMD13		TMEM100
	DACT1		SPSB1		PDE4DIP		EFCAB3
	PLEK2		CLSTN1		PRPF3		ACE
	ZFP36L1		PGD		THEM4		ICAM2
	BMF		SRM		LCE3E		FAM20A
	C15orf48		AGTRAP		UHMK1		RAB37
	LOC645676		DHRS3		SFT2D2		SPHK1
	KIAA0907		C1orf126		LINC00272		GREB1
	IER5		EFHD2		RNASEL		GRM8
	SMG7		CASP9		F13B		SYT2
	FOXJ3		DDI2		C4BPB		CHAT
	PRDX1		FBLIM1		ATF3		PDE1B
	FNBP1L		CROCC		AURKAPS1		ALDH1A2
	GCLM		RCC2		ZNF678		RORA
	ARHGAP29		KLHDC7A		PRSS38		MCTP2
	ABCD3		IFFO2		MIR3620		CHST8
	LZTS2		CAMK2N1		KIAA1383		MECOM
	NPM3		CDA		ZNF669		EGFLAM
	MXI1		SH2D5		OR2T1		FLJ42875
	DUSP5		ECE1		MIR5699		TAL1
	MTG1		HSPG2		AKR1C2		PIAS3
	RPP38		CELA3B		AKR1CL1		LCE1D
	DKK1		EPHB2		AKR1C4		KCNN3
	GDI2		LUZP1		FAM208B		CADM3
	COL27A1		HTR1D		DNAJC1		KCNJ10
	SNORD59B		ID3		CUL2		FAM78B
	DUSP6		MYOM3		LOC100419868		MFSD4
	DCUN1D2		STPG1		ZNF248		CR2
	RASL11A		AIM1L		HNRNPF		ESRRG
	SRP54		RPS6KA1		ZNF239		SUSD4
	PPP2R3C		ARID1A		ZNF32-AS1		WNT3A
	GPX2		SFN		ZNF32-AS2		RGS7
	GPHN		SYTL1		PPYR1		ITGA8
	MPP5		SNHG3		FAM133CP		ST8SIA6
	C14orf181		RCC1		NRBF2		CRTAC1
	ACTN1		EPB41		GHITM		NEURL
	TC2N		LAPTM5		CYP2C18		GFRA1
	LOC100129387		PTP4A2		ZNF518A		PNLIP
	TRPM7		MTMR9LP		ARHGAP19		DMBT1
	ANP32A		S100PBP		FAM160B1		CCKBR
	MIR1538		RNF19B		KIAA1598		NRIP3
	NQO1		PHC2		PLEKHA1		SAA4
	RPL13		TRAPPC3		LOC653486		DBX1
	CHMP1A		LOC728431		SCGB1C1		NELL1
	MRM1		MYCL1		OR2D3		OR4D10
	TSPAN2		CITED4		ZNF214		KRTAP5-10
	MAD2L2		CTPS1		UEVLD		FOLR2
	C1orf187		EDN2		FBXO3		ODZ4
	MCL1		SLC2A1-AS1		MIR1343		LOC341056
	TUFT1		PTPRF		TRIM44		ITGA7
	SNX27		RNF220		C11orf74		IL22
	LCE3E		RPS8		SYT13		LGR5
	S100A16		TCTEX1D4		SLC35C1		PLXNC1
	TAGLN2		CCDC163P		LOC646813		TBX5
	LAMC2		PRDX1		TRIM51HP		HRK
	RGS2		GPBP1L1		OR5AK2		GALNT9
	IFFO2		LRRC41		CD6		POLE
	NAV1		PDZK1IP1-AS1		CPSF7		FGF9
	MIR135B		TRABD2B		C11orf83		FLT1
	CDA		CDKN2C		HRASLS5		KL
	LAMB3		ORC1		DHCR7		LHFP
	CNIH3		LRP8		OR2AT4		SIAH3
	WNT9A		SSBP3		C11orf30		FGF14
	RHOU		PPAP2B		TSKU		SFTA3
	EPHB2		JUN		SYTL2		NKX2-1
	KIF26B		MIR4711		RDX		OTX2OS1
	CTPS		NFIA		SLC6A13		TMEM90A
	SSBP3		KANK4		ACRBP		RYR3
	KANK4		JAK1		A2ML1		GLDN
	LRRC8C		PDE4B		C12orf36		NEO1
	SPSB1		WDR78		PDE6H		ANKRD34C
	BCAR3		GADD45A		PLEKHA5		KIAA1024
	F3		DEPDC1		C12orf39		C15orf26
	ENTPD7		CTH		AMN1		ST8SIA2
	NCRNA00093		LHX8		ASB8		LOC100129637
	DNMBP		RABGGTB		OR10AD1		TUSC5
	BLOC1S2		DNAJB4		ANP32D		PITPNA
	SHOC2		LPHN2		KRT2		SLC43A2
	GRK5		DDAH1		TBC1D30		RTN4RL1
	ITGA8		CYR61		NAP1L1		DPH1
	MAP3K8		SH3GLB1		PTPRQ		MIR132
	KLF6		GBP2		PPFIA2		MIR1253
	RET		FLJ27354		NR1H4		RAP1GAP2
	ANTXRL		CDC7		EID3		OR1D5
	C10orf72		GFI1		MIR3922		OR1D2
	NET1		RPL5		C12orf76		OR1G1
	ADO		TMED5		ARPC3		OR1A2
	EGR2		BCAR3		CCDC42B		OR1A1
	NAV2		GCLM		UBC		OR3A2
	TSPAN15		F3		LOC387895		OR3A1
	PLAU		LOC729987		SFSWAP		OR3A4
	KCNMA1		EXTL2		PUS1		OR1E1
	AMPD3		VAV3		CHFR		OR3A3
	SLN		CSF1		ZNF268		SPATA22
	RDX		AHCYL1		ANHX		TRPV3
	DIXDC1		FAM212B		OR4K2		SPNS2
	GALNTL4		RHOC		OR4K5		ALOX15
	PHLDB1		MAGI3		IGBP1P1		GPR172B
	MICAL2		SYT6		SRP54		ZFP3
	MIR100		TSPAN2		RPS29		USP6
	MICALCL		NGF		HSPA2		ZNF594
	KIRREL3		MAN1A2		EIF2B2		RABEP1
	RASSF10		ZNF697		SNORA11B		LOC728392
	ADAMTS15		CD160		FAM181A		WSCD1
	USH1C		PDZK1		DDX24		AIPL1
	IGF2		ACP6		SERPINA9		FAM64A
	NR1H3		HIST2H2BF		DICER1		PITPNM3
	PDGFB		ANP32E		SNORD114-9		SLC13A5
	CD59		RPRD2		SNORD114-15		FBXO39
	CD44		MCL1		MIR382		TEKT1
	MIR129-2		CTSS		PLD4		ALOX12P2
	SYT13		TUFT1		TEX22		ASGR2
	RARA		MIR554		CHEK2P2		SLC2A4
	TNS4		RORC		REREP3		ACAP1
	ATP2A3		S100A10		MKRN3		TNK1
	ARL4D		S100A11		SNORD108		C17orf61
	ITGA3		LCE5A		SNORD109B		NLGN2
	HILS1		CRCT1		SNORD109A		ATP1B2
	COL1A1		LCE3E		SNORD116-1		EFNB3
	TMEM92		LCE3D		SNORD116-5		DNAH2
	TMEM100		LCE3B		SNORD116-7		LOC284023
	KCNJ16		LCE3A		SNORD116-8		KCNAB3
	KCTD11		IVL		SNORD116-20		GUCY2D
	2012-09-09		S100A6		SNORD116-29		ALOX15B
	TMEM41B		S100A2		UBE3A		ALOX12B
	PANX1		S100A16		LOC145783		ALOXE3
	FUT4		ILF2		MIR2116		HES7
	MAML2		IL6R		TPM1		ODF4
	NUAK1		UBE2Q1		LACTB		RNF222
	CRY1		SHC1		APH1B		MYH10
	CUX2		LENEP		C15orf60		CCDC42
	FAM109A		ZBTB7B		C15orf27		SPDYE4
	PXN		MUC1		ADAMTS7		PIK3R6
	MLXIP		ASH1L-AS1		PDE8A		NTN1
	CDK2AP1		RXFP4		KLHL25		USP43
	GALNT9		ARHGEF2		CHD2		MYH13
	CACNA1C		LMNA		VIMP		MYH4
	STK38L		IQGAP3		TM2D3		MYH1
	ARNTL2		HDGF		OR4F6		MYH2
	PTHLH		NTRK1		ZNF263		SHISA6
	CAPRIN2		PEAR1		ZNF75A		MAP2K4
	SLC2A13		TAGLN2		ZNF434		MYOCD
	PDZRN4		PEA15		ZNF597		RICH2
	GXYLT1		ARHGAP30		C16orf45		ELAC2
	CCND2		PVRL4		ACSM1		HS3ST3A1
	AMIGO2		FCRLA		LAT		HS3ST3B1
	RND1		FCRLB		YPEL3		CDRT7
	LIMA1		ATF6		LINC00273		TEKT3
	MYL6		PBX1		RNA5SP411		C17orf76
	LRP1		LOC100505795		NQO1		ZNF287
	KIF5A		UCK2		DDX19B		ZNF624
	RPSAP52		MPC2		CMIP		TNFRSF13B
	LPAR5		GPR161		MIR22		MED9
	CPSF6		SFT2D2		TAX1BP3		SLC5A10
	VEZT		ATP1B1		ZZEF1		FAM83G
	SACS		NME7		PSMB6		C17orf103
	PCDH9		SLC19A2		SLC13A5		MAP2K3
	STK24		SNORD81		EIF5A		C17orf51
	AHNAK2		RFWD2		TNK1		FLJ36000
	CDCA4		FAM20B		SLC25A35		NOS2
	FRMD6		TOR3A		LOC100289255		SLC13A2
	SAMD4A		ABL2		ZNF18		SPAG5
	NPC2		LHX4		ADORA2B		SDF2
	YLPM1		GLUL		UBB		DHRS13
	FLRT2		LAMC2		ZNF287		SEZ6
	ATP10A		C1orf21		CCDC144B		PIPOX
	RASGRP1		FAM129A		KCNJ18		SLC6A4
	NEDD4		PTGS2		ARGFXP2		BLMH
	CALD1		PLA2G4A		SLFN11		TBC1D29
	KIAA1549		KCNT2		AP2B1		LRRC37B2
	PRKAG2		CFH		MYO19		ADAP2
	LFNG		ASPM		MIR2909		RAB11FIP4
	NFE2L3		NEK7		LRRC37A11P		RHBDL3
	EEPD1		LOC100131234		LOC100131347		PSMD11
	INHBA		C1orf98		IKZF3		MYO1D
	TNS3		C1orf106		KRTAP3-3		TMEM98
	C7orf69		IGFN1		KRTAP2-2		SPACA3
	GRB10		CSRP1		KRTAP4-12		CCL7
	EGFR		NAV1		PHOSPHO1		CCL11
	ACTB		ELF3		LRRC59		CCL8
	CLDN4		KDM5B		MTVR2		CCL13
	HEATR2		ADIPOR1		MIR3614		CCL1
	SEMA3C		MYBPH		MIR21		C17orf102
	SAMD9		PPP1R15B		2012-03-10		TMEM132E
	ADAP1		IKBKE		ABCA5		CCT6B
	YWHAZ		IL24		NUP85		ZNF830
	MT1X		YOD1		MGAT5B		AMAC1
	GPR56		LAMB3		PGS1		SLFN5
	CDH11		DTL		LINC00526		SLFN11
	BEAN		ATF3		ZNF699		SLFN12
	CKLF		TGFB2		ZNF266		SLFN13
	CMTM3		2012-03-02		ZNF426		SLFN14
	MAF		DUSP10		ZNF562		AP2B1
	FOXC2		HHIPL2		ZNF846		MMP28
	ANKRD11		CAPN2		TMED1		C17orf66
	MYOCD		CNIH4		JUNB		RDM1
	MPRIP		EPHX1		SYDE1		LYZL6
	FAM83G		ADCK3		OR10H4		CCL16
	MMP28		CDC42BPA		ZNF506		CCL14
	SHC1		WNT9A		LOC400680		CCL15
	ZBTB7B		RHOU		ZNF43		CCL23
	EFNA3		TAF5L		ZNF492		CCL18
	MUC1		GALNT2		ZNF99		CCL3
	RUSC1		C1orf31		ZNF728		CCL4
	ARHGEF2		IRF2BP2		ZNF675		ZNHIT3
	UBQLN4		LGALS8		RPSAP58		LHX1
	LMNA		OPN3		ZNF726		DDX52
	SMG5		CEP170		ZNF254		LOC284100
	MEF2D		AKT3		HAVCR1P1		TBC1D3
	ISG20L2		C1orf100		URI1		GPR179
	MRPL24		COX20		LSM14A		SRCIN1
	HDGF		EFCAB2		ZNF181		C17orf96
	ETV3		KIF26B		ZNF599		FLJ43826
	UHMK1		SH3BP5L		LOC100652909		STAC2
	PBX1		C10orf108		ZNF30		NEUROD2
	EPHA2		PFKP		ZNF792		IKZF3
	MGST3		KLF6		LSR		GSDMA
	TADA1		LOC100216001		C19orf55		PSMD3
	MPZL1		AKR1C1		PRODH2		CCR7
	BRP44		AKR1C2		CAPNS1		KRT222
	SFT2D2		AKR1C3		ZFP82		KRT25
	ATP1B1		AKR1C4		ZNF566		KRT26
	F5		PFKFB3		ZNF260		KRT27
	PRRX1		LOC399715		ZNF529		KRT39
	PRDX6		CDC123		ZNF461		KRT40
	CENPL		SEPHS1		ZNF567		KRTAP3-1
	SNORD81		LOC100128511		ZNF790		KRTAP1-5
	SNORD79		SKIDA1		ZNF829		KRTAP4-9
	ARHGEF10L		ENKUR		ZNF527		KRTAP4-5
	SOAT1		KIAA1462		ZNF569		KRTAP4-3
	LHX4		MTPAP		ZNF793		KRTAP4-1
	ACBD6		ITGB1		LOC100507433		KRTAP9-3
	STX6		NRP1		ZNF540		KRTAP9-4
	RNF2		RET		ZFP30		KRTAP9-9
	TPR		HNRNPF		ZNF781		KRT33A
	PTGS2		C10orf10		ZNF607		KRT33B
	PLA2G4A		GPRIN2		HNRNPL		KRT34
	KLHDC7A		PPYR1		FBXO27		KRT31
	CDC73		LOC643650		EID2B		KRT38
	KIAA0090		VSTM4		LEUTX		KRT32
	CFH		LOC100506939		PSMC4		KRT35
	LHX9		IPMK		ZNF780B		KRT9
	C1orf151		BICC1		SERTAD1		KRT16
	NR5A2		SLC16A9		LTBP4		HAP1
	ZNF281		ANK3		C19orf54		KCNH4
	ELF3		RHOBTB1		CYP2G1P		STAT5A
	KDM5B		ARID5B		CYP2B7P1		RAMP2
	SOX13		EGR2		CYP2F1		LOC100190938
	GOLT1A		JMJD1C		HNRNPUL1		LOC90586
	PPP1R15B		CTNNA3		LOC100505495		LOC388387
	NUCKS1		DNAJC12		RPS19		AARSD1
	C1orf116		SRGN		RABAC1		LOC100130581
	CD55		HKDC1		CEACAM8		DUSP3
	CD46		COL13A1		LOC100289650		MPP2
	LOC148696		AIFM2		PSG6		HDAC5
	HP1BP3		TYSND1		PSG7		RUNDC3A
	ATF3		PALD1		PSG9		FAM171A2
	PTPN14		CHST3		LYPD5		C17orf104
	EIF4G3		DDIT4		ZNF283		CCDC43
	KCTD3		MICU1		LOC100505715		GFAP
	GPATCH2		MCU		ZNF45		C1QL1
	TGFB2		PLAU		ZNF221		WNT9B
	HHIPL2		KAT6B		ZNF155		RPRML
	AIDA		COMTD1		ZNF223		MYL4
	FBXO28		ZNF503-AS1		ZNF284		ITGB3
	NVL		ZNF503-AS2		ZNF224		TBX21
	LBR		KCNMA1		ZNF234		SP6
	ENAH		PPIF		ZNF227		PNPO
	SRP9		TSPAN14		ZNF233		CBX1
	EPHX1		LOC170425		ZNF235		SKAP1
	H3F3A		IFIT2		ZNF229		HOXB9
	PARP1		PANK1		ZNF180		PHOSPHO1
	PSEN2		LOC100188947		PPP1R13L		NGFR
	CABC1		CPEB3		IGFL4		NXPH3
	CDC42BPA		IDE		PPP5D1		FAM117A
	SNAP47		KIF11		SAE1		MYST2
	HIST3H2A		CYP26A1		CCDC9		TAC4
	RAB4A		FRAT2		ELSPBP1		DLX4
	GALNT2		ANKRD2		CABP5		DLX3
	COG2		MIR5692C2		EMP3		SAMD14
	GNPAT		AVPI1		SPHK2		COL1A1
	EXOC8		CNNM1		SCAF1		TMEM92
	EGLN1		ENTPD7		TSKS		XYLT2
	TSNAX		ABCC2		FLJ26850		MYCBPAP
	C1orf57		DNMBP-AS1		SNORD88C		EPN3
	KCNK1		DNMBP		KLKP1		CA10
	C1orf31		ERLIN1		ZNF577		KIF2B
	IRF2BP2		BLOC1S2		ZNF613		TOM1L1
	LGALS8		LINC00263		ZNF614		HLF
	HNRNPR		LZTS2		ZNF432		PCTP
	E2F2		KAZALD1		ZNF841		ANKFN1
	ID3		BTRC		ZNF616		NOG
	CHML		MGEA5		PPP2R1A		SCPEP1
	OPN3		PSD		ZNF766		RNF126P1
	ADSS		NT5C2		MIR643		DYNLL2
	PPPDE1		MXI1		ZNF480		OR4D1
	FAM36A		DUSP5		ZNF610		OR4D2
	HNRNPU		AFAP1L2		ZNF880		LPO
	EFCAB2		ABLIM1		ZNF528		MPO
	ZNF692		FAM160B1		ZNF578		BZRAP1
	SRRM1		KIAA1598		ZNF808		PPM1E
	NUDC		RAB11FIP2		ZNF701		YPEL2
	TRNP1		CACUL1		ZNF83		DHX40
	SNHG3-RCC1		SFXN4		ZNF600		CA4
	TMEM200B		INPP5F		ZNF468		APPBP2
	PUM1		CTBP2		ZNF320		BCAS3
	PTP4A2		ADAM12		ZNF321P		NACA2
	KPNA6		BNIP3		ZNF816-ZNF321P		KCNH6
	MTMR9L		LRRC27		ZNF816		SMARCD2
	AK2		PWWP2B		ERVV-1		TCAM1P
	PSMB2		C10orf91		ERVV-2		CSH2
	STK40		DUX4L2		ZNF160		GH2
	CSF3R		NLRP6		ZNF415		CD79B
	C1orf174		PKP3		ZNF677		SCN4A
	EPHA10		C11orf35		FAM90A27P		C17orf72
	EDN2		EPS8L2		ZNF845		TEX2
	LRRC41		TALDO1		TPM3P9		RGS9
	ACBD5		SLC25A22		ZNF761		CCDC46
	OSBPL9		EFCAB4A		ZNF331		CACNG5
	ORC1L		CD151		LOC284379		CACNG4
	USP24		TSPAN4		MIR520A		CACNG1
	PPAP2B		MUC2		MIR518A2		KPNA2
	KCNAB2		MUC5B		MIR516A1		LOC440461
	USP1		DUSP8		RDH13		WIPI1
	MIER1		CTSD		UBE2S		ABCA8
	SERBP1		MRPL23-AS1		ZNF542		ABCA9
	CTH		IGF2		ZNF582		ABCA6
	RABGGTB		SLC22A18		ZNF583		ABCA5
	SNORD45B		ZNF195		ZNF667		KCNJ16
	ERRFI1		TRIM6		ZNF71		KCNJ2
	ENO1		PPFIBP2		PEG3		SOX9
	LRRC8D		ADM		USP29		SSTR2
	TGFBR3		AMPD3		ZIM3		SDK2
	GFI1		ZBED5		ZNF264		RPL38
	HPSE2		GALNTL4		ZNF805		DNAI2
	CNNM1		MICAL2		ZNF460		KIF19
	GOT1		MICALCL		ZNF543		BTBD17
	CUTC		CYP2R1		ZNF304		CD300LB
	ABCC2		PLEKHA7		TRAPPC2P1		C17orf77
	CPN1		NCR3LG1		ZNF548		CD300LD
	CHUK		NAV2		ZNF749		CD300E
	MRPL43		LOC100126784		VN1R1		CD300LF
	C10orf76		PRMT3		ZNF772		GRIN2C
	C10orf95		ANO5		ZNF549		FADS6
	TRIM8		LGR4		ZNF550		USH1G
	ARL3		BDNF		ZNF416		OTOP2
	CNNM2		EIF3M		ZIK1		OTOP3
	NT5C2		TCP11L1		ZNF134		GRB2
	USMG5		HIPK3		ZNF211		H3F3B
	SLK		C11orf91		ZNF551		GALR2
	C10orf79		CD59		ZNF671		AANAT
	RBM20		CAPRIN1		ZNF776		PRCD
	TCF7L2		ABTB2		FKBP1AP1		ST6GALNAC2
	DCLRE1A		EHF		ZNF417		SEC14L1
	ABLIM1		CD44		ZNF418		FLJ45079
	FAM160B1		MIR129-2		C19orf18		TNRC6C
	GFRA1		SYT13		LOC100128398		LOC283999
	PDZD8		PHF21A		ZSCAN1		CANT1
	EMX2OS		F2		ZNF135		C1QTNF1
	UPF2		LRP4		ZSCAN18		ENPP7
	EIF3A		DDB2		ZNF329		CBX2
	RGS10		NR1H3		ZNF544		CARD14
	TIAL1		TNKS1BP1		ZNF8		NPTX1
	CDC123		RTN4RL2		ZNF324B		LOC388428
	METTL10		SLC43A1		SH3YL1		GCGR
	GLRX3		CTNND1		GRHL1		MYADML2
	LRRC27		TMEM132A		HPCAL1		NOTUM
	C10orf91		C11orf9		MIR4262		ASPSCR1
	SUV39H2		FADS2		RDH14		RAB40B
	VIM		BEST1		PUM2		FN3KRP
	ZMYND11		FTH1		ATAD2B		FN3K
	MIR1915		C11orf83		MIR1301		METRNL
	C10orf140		PLA2G16		C2orf16		ANKRD27
	MLLT10		RCOR2		ZNF512		DMKN
	ARHGAP21		MACROD1		MIR4263		DLL3
	AKR1C2		ESRRA		THUMPD2		CEACAM5
	AKR1C3		RPS6KA4		THADA		LYPD4
	BICC1		RASGRP2		CALM2		POU2F2
	PHYHIPL		CDC42BPG		MSH6		CNFN
	RBM17		TM7SF2		ASB3		BSPH1
	ANK3		SLC25A45		ACYP2		MYBPC2
	PFKFB3		NEAT1		LOC339803		KLK1
	CDK1		LTBP3		EHBP1		KLK11
	SLC11A2		LOC254100		LGALSL		FAM150B
	RHOBTB1		CCDC85B		RAB1A		LOC730811
	ARID5B		PACS1		LOC644838		LOC150622
	RTKN2		SLC29A2		CD207		FAM84A
	DNAJC12		PC		MOB1A		CAPN14
	HERC4		SSH3		PCGF1		KCNK12
	DNA2		CLCF1		POLE4		CYP26B1
	SRGN		ALDH3B1		LOC1720		EMX1
	HKDC1		NDUFS8		KDM3A		ATOH8
	AIFM2		LRP5		CHMP3		FOXI3
	SAR1A		GAL		MGAT4A		LYPD6
	KIAA1274		MYEOV		SLC9A4		CACNB4
	PCBD1		FADD		IL36RN		CD302
	C10orf54		ARAP1		HNMT		TMEFF2
	ASCC1		ATG16L2		RND3		PLCL1
	DDIT4		FCHSD2		PSMD14		RSPO4
	CCDC109A		P2RY2		MIR3128		BMP2
	SFMBT2		P2RY6		ITGAV		TMEM90B
	NRG1		ARHGEF17		MIR561		XKR7
	GPR124		FAM168A		ANKAR		SPINLW1
	FGFR1		PAAF1		MYO1B		CNTN4
	HOOK3		P4HA3		GTF3C3		SLC6A1
	SNAI2		ARRB1		BZW1		MYRIP
	PPP1R3B		TSKU		ORC2		EIF4E3
	TGFBR1		SYTL2		MIR3130-2		PROK2
	C9orf30		PICALM		LOC646736		LSAMP
	PALM2-AKAP2		PRSS23		PDE6D		P2RY1
	AKAP2		TAF1D		DGKD		KCNAB1
	HIST2H2AA4		MIR1260B		UGT1A8		C3orf57
	RGS3		BIRC3		UGT1A10		DGKG
	FAM129B		BIRC2		UGT1A9		SHISA3
	PRRX2		ALKBH8		UGT1A6		GSX2
	COL5A1		SLN		UGT1A4		PARM1
	MTAP		SLC35F2		DNAJB3		NKX6-1
	KIAA1045		RDX		LOC100286922		UBE2QL1
	KIAA1539		PPP2R1B		MSL3P1		PRLR
	PCSK5		DIXDC1		LOC150935		FGF10
	GNAQ		IL18		CSNK2A1		THBS4
	TCEAL1		NNMT		SDCBP2		VCAN
	MORF4L2		TAGLN		SIRPD		LOC645323
	MORC4		CEP164		TMC2		ISOC1
	FLNA		DDX6		C20orf141		FSTL4
	SH3KBP1		H2AFX		ITPA		DPYSL3
	MSN		USP2		C20orf196		HAND1
	COL11A1		MIRLET7A2		HAO1		C1QTNF2
	PGD		MIR100HG		PAK7		LOC257358
	VAV3		UBASH3B		BANF2		VGLL2
	CASZ1		ESAM		LOC284788		ESR1
	PRPF38B		ROBO4		KIF3B		FAM120B
	CSF1		FLJ39051		BPIFA2		DNAH11
	RBM15		MIR3167		TGIF2		IKZF1
	C1orf103		KIRREL3		TGIF2-C20ORF24		SLC26A4
	MAN1A2		ETS1		MANBAL		WNT16
	ACAP3		ADAMTS15		RIMS4		TSPAN33
	DHRS3		WNK1		WFDC8		ABP1
	VWA1		WNT5B		ZNF663		OR4F21
	PDE4DIP		PLEKHG6		SNORD12		ERICH1
	BCL9		TNFRSF1A		MIR3194		RP1L1
	HIST2H3A		SCNN1A		CDH4		SGCZ
	ACVR1B		GAPDH		TCFL5		CHRNA2
	KRT7		LPAR5		BAGE4		EFCAB1
	KRT8		PTMS		BAGE3		PKIA
	KRT18		LEPREL2		BAGE2		BAALC
	EIF4B		RPL13P5		BAGE5		SYBU
	TENC1		ATN1		MIR4759		SMARCA2
	CSAD		MIR200C		KRTAP20-1		DMRTA1
	MAP3K12		CLEC2B		CBR1		KIAA1045
	ATF7		TAS2R14		CRELD1		APBA1
	HOXC13		MANSC1		ZNF502		DIRAS2
	HOXC11		CDKN1B		GBE1		SYK
	HOXC9		APOLD1		NAA50		HEMGN
	HOXC4		RPL13AP20		TMEM39A		COL15A1
	CBX5		GPRC5A		CCDC14		DBH
	ITGA5		ART4		TRPC1		SLC30A2
	DNAJC14		DERA		LOC100507389		RSPO1
	ERBB3		MGST1		CP		PTGER3
	PA2G4		PDE3A		C3orf55		ST6GALNAC5
	RPL41		C12orf39		TERC		S1PR1
	ANKRD52		CMAS		MYNN		SYPL2
	CS		ETNK1		ZNF141		PGLYRP4
	PTGES3		BCAT1		ABCA11P		S100A8
	NACA		ASUN		RNF4		EFNA3
	STAT6		ARNTL2		MRFAP1L1		CD1D
	DDIT3		PTHLH		SLC2A9		RXRG
	B4GALNT1		CAPRIN2		CCDC149		ILDR2
	CTDSP2		LOC100287314		ANAPC4		TDRD5
	FAM19A2		FLJ13224		UGDH		C1orf21
	USP15		BICD1		MIR2054		FAM129A
	C12orf61		KIF21A		C4orf51		FAM5C
	SRGAP1		SLC2A13		MYO10		LMOD1
	TNFRSF1A		LRRK2		LOC643401		FMOD
	XPOT		CNTN1		DHX29		AVPR1B
	SCNN1A		LOC400027		ERBB2IP		SERTAD4
	LTBR		SLC38A1		MRPS36		ATF3
	RASSF3		AMIGO2		RAD17		PROX1
	MRPL51		MIR4698		MAN2A1		C1orf95
	HMGA2		PCED1B		YTHDC2		NID1
	GAPDH		SLC48A1		FBXL21		KIF26B
	LLPH		RND1		KLHL3		CELF2
	CHD4		DDN		EGR1		GPR158
	CAND1		PRKAG1		PCDHA3		MKX
	MDM2		TUBA1A		PCDHA6		FRMPD2
	CDCA3		SMARCD1		PCDHB2		DRGX
	SCARNA12		COX14		PCDHB7		ASAH2
	PHB2		LIMA1		PCDHB13		LRRTM3
	LGR5		LARP4		PCDHB19P		CTNNA3
	ZFC3H1		ATF1		TAF7		HTR7
	TMEM19		KRT80		PCDHGA3		DNTT
	PHLDA1		LOC283403		PCDHGA5		HPSE2
	NAP1L1		KRT7		PCDHGB3		SORCS3
	PTPRQ		KRT6A		PCDHGA8		CYP2E1
	MIR618		KRT3		PCDHGB6		KRTAP5-2
	LIN7A		KRT79		PCDHGA11		IGF2
	ALX1		KRT8		FGF1		CDKN1C
	WNK1		TENC1		ZNF300		OR51B4
	RASSF9		MAP3K12		TIMD4		ZNF214
	KITLG		ATF7		FABP6		RIC3
	GALNT4		HOXC6		DOCK2		RASSF10
	LOC338758		HOXC5		LOC285593		CALCB
	M6PR		HOXC4		FLJ16171		MYOD1
	BTG1		MIR3198-2		CLK4		GAS2
	SOCS2		CBX5		ZNF879		MPPED2
	FGD6		NFE2		ZNF354C		MIR129-2
	NTN4		PMEL		CDYL		CHST1
	CCDC38		ERBB3		CAP2		MS4A3
	CDK17		SMARCC2		HIST1H3D		SLC22A9
	SLC25A3		RBMS2		HIST1H3G		PDE2A
	IKBIP		BAZ2A		LOC285819		PAK1
	FAM155A		NAB2		LOC100270746		FAM181B
	ARHGEF7		GLI1		HIST1H2BJ		ZBTB16
	USPL1		B4GALNT1		ZSCAN12P1		MPZL3
	N4BP2L2		CTDSP2		SPDEF		B4GALNT3
	NBEA		SLC16A7		C6orf162		CACNA1C
	SPG20		C12orf61		RPF2		CCND2
	ELF1		RASSF3		GPR126		FGF23
	TSC22D1		HMGA2		DACT2		GALNT8
	FNDC3A		LLPH		HEATR2		NTF3
	DLEU1		BEST3		ELFN1		TAS2R9
	CKAP2		GLIPR1		GNA12		ST8SIA1
	DACH1		PHLDA1		LOC389458		SOX5
	KLF5		NAP1L1		ZNF12		BHLHE41
	LMO7		BBS10		C7orf31		SYT10
	RBM26		MIR618		SCRN1		PRICKLE1
	MIR17		SLC6A15		RP9P		NELL2
	SOX21		RASSF9		EPDR1		DBX2
	WARS		KITLG		ZNF479		COL2A1
	NCRNA00239		DUSP6		GUSBP10		ACCN2
	HSP90AA1		CCER1		ZNF727		NCKAP1L
	RCOR1		LOC256021		ZNF679		NXPH4
	TNFAIP2		SOCS2		ZNF680		SLC26A10
	EIF5		FGD6		ERV3-1		CYP27B1
	XRCC3		NTN4		SNORA14A		WIF1
	INF2		ELK3		CD36		PTPRB
	ANG		CDK17		LRRD1		PPFIA2
	HNRNPC		ACTR6		KPNA7		ANO4
	METTL3		GNN		CCDC71L		ASCL1
	DAD1		TXNRD1		TFEC		HVCN1
	ABHD4		EID3		TES		RPH3A
	JUB		CHST11		CPA4		SRRM4
	PABPN1		MIR3922		AKR1D1		CCDC60
	PSME1		SLC41A2		LUC7L2		P2RX7
	FAM158A		C12orf75		PARP12		FAM123A
	PSME2		NUAK1		RARRES2		OR4Q3
	TM9SF1		POLR3B		GIMAP2		OR4K5
	NEDD8		CRY1		NOS3		OR4K1
	DHRS1		SART3		GALNTL5		OR11G2
	NFATC4		CORO1C		DEFA6		SSTR1
	NOVA1		SSH1		MBOAT4		C14orf37
	SCFD1		ATP2A2		NRG1		DACT1
	AP4S1		PPP1CC		KAT6A		TMEM30B
	C14orf128		FAM109A		E2F5		FLJ43390
	EGLN3		ATXN2		RBM12B-AS1		KCNH5
	C14orf147		ALDH2		RNF19A		SLC8A3
	CFL2		OAS1		MIR4471		RGS6
	BAZ1A		RASAL1		NACAP1		C14orf118
	PSMA6		IQCD		MIR1206		FLRT2
	NFKBIA		TBX3		GSDMC		EML5
	INSM2		TESC		CHRAC1		TC2N
	RALGAPA1		PEBP1		LOC731779		PPP4R4
	NKX2-8		TAOK3		ZNF623		SERPINA11
	LOC100129794		RAB35		CCDC166		KIF26A
	FOXA1		RPLP0		NRBP2		GOLGA6L6
	TRAPPC6B		PXN		ZNF251		OR4M2
	PNN		HNF1A		ZNF16		CHRNA7
	MIA2		KDM2B		TMED10P1		GOLGA8A
	CTAGE5		RHOF		RFX3		LYSMD2
	KLHL28		BCL7A		IFNB1		C2CD4B
	SNORD127		MLXIP		MIR31HG		IGDCC3
	FKBP3		LOC100507066		PRSS3		IGDCC4
	FANCM		ANKLE2		FAM201A		LBXCOR1
	RPS29		GOLGA3		TRPM6		CORO2B
	PPIL5		GTF3A		MIR3910-1		CELF6
	RPL36AL		SLC7A1		LOC100128076		HCN4
	C14orf104		ALOX5AP		MIRLET7DHG		LOC283731
	KLHDC2		N4BP2L1		LOC100132781		C15orf27
	SDCCAG1		STARD13		TDRD7		CHRNA3
	SOS2		SPG20OS		ANKS6		ADAMTS7
	TRIM9		LHFP		FKTN		TMED3
	ERO1L		FOXO1		PTGR1		KIAA1199
	DDHD1		DGKH		MIR3134		MIR1179
	BMP4		LRCH1		LINC00474		ACAN
	WDHD1		PHF11		PSMB7		MIR9-3
	NAA30		RNASEH2B		ST6GALNAC6		FAM174B
	PSMA3		CKAP2		SNORD36B		RGMA
	C14orf149		KLF5		FCN1		BAIAP3
	DHRS7		KLF12		CAMSAP1		SEC14L5
	SIX1		LMO7		ARSD		TMEM114
	SIX4		MYCBP2		MID1		XYLT1
	TMEM30B		SPRY2		FAM47B		UMOD
	HIF1A		MIR4500HG		MIR545		AHSP
	SNAPC1		MIR17HG		TTC3P1		ADAMTS18
	ESR2		GPC6		HCFC1		VAT1L
	ZBTB25		ZIC5				MPHOSPH6
	DCAF5		ZIC2				CLUL1
	ERH		NALCN				EMILIN2
	SMOC1		FGF14-IT1				CHST9
	COX16		COL4A1				C18orf34
	MAP3K9		RAB20				NETO1
	PAPLN		GAS6				CASP14
	NUMB		RASA3				CRLF1
	C14orf43		ANG				TMEM59L
	NEK9		NDRG2				LOC148189
	TMED10		ARHGEF40				LOC148145
	FOS		ZNF219				ZNF536
	JDP2		ABHD4				SLC7A10
	FLVCR2		SLC7A7				ZNF30
	C14orf179		LRP10				SCN1B
	KIAA1737		AJUBA				FXYD7
	VIPAR		DHRS2				LSR
	NRXN3		CBLN3				MAG
	C14orf159		AP4S1				CD22
	RIN3		ARHGAP5-AS1				KRTDAP
	LGMN		SRP54				ATP4A
	GOLGA5		MIA2				RYR1
	BTBD7		CTAGE5				LGALS13
	SCARNA13		KLHL28				CLC
	SNHG10		SOS2				ZNF780B
	BCL11B		MAP4K5				CYP2A6
	SNRPA1		TRIM9				CYP2B7P1
	TARSL2		FRMD6-AS1				CYP2B6
	FMN1		FERMT2				CYP2A13
	ZNF770		BMP4				CEACAM21
	GPR176		CDKN3				CEACAM4
	RHOV		SAMD4A				TMEM145
	DLL4		DACT1				LYPD5
	CHAC1		SIX4				FOSB
	EXD1		HIF1A				IGFL4
	B2M		GPX2				SLC8A2
	PLDN		PLEK2				ELSPBP1
	MYEF2		ZFP36L1				SLC17A7
	DUT		ACTN1				SNAR-D
	SLC27A2		SMOC1				SHANK1
	SPPL2A		MED6				SIGLEC14
	DMXL2		ZFYVE1				LILRB5
	TMOD3		PAPLN				LILRB2
	LEO1		C14orf43				LILRA5
	MAPK6		LTBP2				KIR3DX1
	KIAA1370		ZC2HC1C				LILRB4
	ONECUT1		FOS				SYT5
	RSL24D1		LOC731223				ZNF324
	CCPG1		IRF2BPL				SNTG2
	RFX7		TMEM63C				TPO
	ADAM10		SPTLC2				RSAD2
	SLTM		FLRT2				CYS1
	RNF111		C14orf159				ATP6V1C2
	CCNB2		SMEK1				NTSR2
	MYO1E		TC2N				MYCN
	GCNT3		RIN3				KCNK3
	GTF2A2		DICER1				SLC30A3
	BNIP2		SCARNA13				C2orf16
	FOXB1		BEGAIN				ZNF512
	ANXA2		MEG3				SRD5A2
	NARG2		MIR493				EML6
	TPM1		SNORD114-20				EFEMP1
	RPS27L		SNORD114-25				BCL11A
	RAB8B		SNORD114-26				LOC388955
	CA12		SNORD114-30				PROKR1
	USP3		DIO3OS				BMP10
	FAM96A		LINC00239				TGFA
	PPIB		DYNC1H1				FIGLA
	CLPX		EXOC3L4				HK2
	DPP8		TNFAIP2				C2orf89
	PTPLAD1		LINC00605				REEP1
	RAB11A		EIF5				MAL
	MEGF11		CKB				CREG2
	SNAPC5		MIR4710				SH3RF3
	SNORD18C		INF2				ACOXL
	SNORD18B		ADSSL1				DPP10
	SMAD6		GPR132				LIMS2
	SMAD3		MTA1				FAM123C
	PIAS1		CRIP1				LYPD1
	FEM1B		CYFIP1				TMEM163
	GLCE		MIR4508				NXPH2
	KIF23		LOC283710				ZEB2
	RPLP1		GREM1				LYPD6B
	TLE3		FMN1				KCNJ3
	THAP10		RASGRP1				LRP2
	CT62		THBS1				NEUROD1
	PKM2		C15orf52				IGFBP2
	ARIH1		BAHD1				EPHA4
	ADPGK		TMEM87A				NMUR1
	COX5A		SLC27A2				MIR1471
	RPP25		LYSMD2				NPPC
	C15orf39		MAPK6				CXCR7
	TSPAN3		ARPP19				KIF1A
	HMG20A		FAM214A				DEFB125
	CRABP1		PRTG				PRNT
	IREB2		NEDD4				LOC643406
	PSMA4		RFX7				CHGB
	TMED3		SLTM				BTBD3
	ZFAND6		ANXA2				SNRPB2
	FAM108C1		MIR190A				INSM1
	KIAA1199		TPM1				NKX2-4
	BTBD1		CA12				MIR663
	TM6SF1		LOC100130855				C20orf160
	SEC11A		KIAA0101				HCK
	ZNF592		MEGF11				SLC32A1
	PDE8A		DIS3L				PI3
	MRPL46		SMAD6				SEMG2
	C15orf42		SMAD3				WFDC2
	UNC45A		CORO2B				SLC12A5
	RCCD1		ANP32A				PHACTR3
	PRC1		UACA				NCRNA00029
	CHD2		LARP6				LOC100144597
	NR2F2		NPTN				OLIG2
	ARRDC4		C15orf59				OLIG1
	IGF1R		STRA6				CLIC6
	DEXI		CCDC33				RUNX1
	LITAF		SEMA7A				KRTAP10-11
	BFAR		CYP1A1				TIMP3
	NDE1		SIN3A				GRAP2
	C16orf63		ETFA				IL5RA
	ABCC1		LOC91450				ZNF385D
	NME3		CHRNA3				GADL1
	ARL6IP1		C15orf37				ITGA9
	TMC5		BCL2A1				SLC6A20
	GDE1		FAM108C1				LTF
	NDUFB10		BNC1				ROBO2
	SNORA10		GOLGA6L5				EPHA6
	ACSM3		PDE8A				ST3GAL6
	LYRM1		ISG20				RG9MTD1
	RAB26		MFGE8				BTLA
	SNORD60		ABHD2				DRD3
	EEF2K		RHCG				SEMA5B
	POLR3E		MESP1				CHST2
	COG7		FURIN				AGTR1
	NDUFAB1		RCCD1				MME
	PLK1		PRC1				SLITRK3
	RBBP6		FAM174B				ZNF595
	NSMCE1		LOC100507217				SORCS2
	NUPR1		CHD2				KIAA1239
	SEPHS2		MIR3175				NMU
	ORAI3		NR2F2				FAM47E
	ARMC5		HBQ1				ANKRD56
	ZNF263		FAM195A				LEF1
	ZNF75A		CCDC78				NEUROG2
	MRPL28		UNKL				SORBS2
	DNAJA3		MAPK8IP3				CTNND2
	FAM100A		C16orf73				MYO10
	C16orf87		SNORA10				CAPSL
	ITFG1		SLC9A3R2				SLC1A3
	LONP2		RAB26				RGS7BP
	GLYR1		SNORD60				ADAMTS6
	TOX3		TNFRSF12A				MAST4
	IRX5		IL32				ANKRD34B
	HERPUD1		TFAP4				ACOT12
	NCRNA00235		VASN				MEF2C
	KIFC3		LITAF				GPR98
	MMP15		MIR193B				MCTP1
	CES3		MIR365A				TSLP
	NOL3		C16orf45				MCC
	SLC12A4		ABCC1				TRIM36
	CDH1		XYLT1				CDO1
	PDF		RPS15A				SEMA6A
	CYB5B		GDE1				NEUROG1
	NOB1		EEF2K				PSD2
	MTSS1L		USP31				PCDH1
	AP1G1		PLK1				STK32A
	ZFHX3		RBBP6				SPINK1
	PSMD7		SLC5A11				ADAM19
	GLG1		IL4R				GABRB2
	FA2H		IL27				OR2Y1
	WDR59		NUPR1				CLIC5
	METRN		SULT1A1				MAN1A1
	FAM173A		SLC7A5P1				HEY2
	CENPN		C16orf53				TAAR6
	OSGIN1		SEZ6L2				SDK1
	KIAA0182		ALDOA				NPY
	YWHAE		ZNF48				CREB5
	CRK		ZNF771				CHN2
	PMP22		LOC100862671				AMPH
	ADORA2B		ZNF668				HECW1
	TLCD2		PYCARD				ADCY1
	NCOR1		ARMC5				VSTM2A
	MIR22		TGFB1I1				AUTS2
	CENPV		ZNF267				GRM3
	UBB		ITFG1				RUNDC3B
	NCRNA00188		SIAH1				CDK6
	PLD6		NKD1				CALCR
	SREBF1		TOX3				DLX6
	ALKBH5		RBL2				TAC1
	FLII		MT2A				ACTL6B
	TOP3A		MT1F				RELN
	TRIM16L		MT1X				GPR85
	B9D1		GPR56				FOXP2
	DPH1		KIFC3				WNT2
	ALDH3A2		ZNF319				TSPAN12
	ALDH3A1		GOT2				C7orf58
	ULK2		CDH11				AASS
	RPH3AL		LOC100505865				TMEM229A
	TSR1		TK2				FAM40B
	WSB1		CMTM3				KLF14
	KIAA0664		RRAD				PLXNA4
	TMEM97		KIAA0895L				PTN
	PIGS		FAM65A				C7orf55
	RPL23A		CDH1				FAM131B
	TLCD1		CHTF8				C7orf33
	TRAF4		MIR1538				GBX1
	PHF12		MTSS1L				SHH
	MYO18A		LOC100130894				DLGAP2
	NUFIP2		ZFHX3				DEFA4
	ABHD15		FA2H				DEFA10P
	ANKRD13B		GABARAPL2				LONRF1
	EFCAB5		MAF				DLC1
	CPD		BCMO1				FGF20
	NF1		CMIP				LPL
	DOC2B		OSGIN1				EGR3
	MIR193A		KLHL36				EBF2
	UTP6		LOC727710				NRG1
	MIR632		KIAA0182				FAM150A
	ACCN1		FOXL1				MOS
	CCT6B		SLC7A5				TOX
	RFFL		CYBA				LOC401463
	NLE1		PIEZO1				BHLHE22
	SLFN11		CDT1				PREX2
	AP2B1		LOC100287036				KCNB2
	TAF15		RPL13				JPH1
	AATF		ZNF276				CRISPLD1
	ACACA		RPH3AL				HEY1
	C17orf96		TIMM22				LRRCC1
	PCGF2		ABR				CA2
	PSMB3		TLCD2				CALB1
	PIP4K2B		SERPINF1				NECAB1
	SNORA21		MNT				RSPO2
	LASP1		KIAA0664				MAL2
	RPL19		SPATA22				SNTB1
	ERBB2		ITGAE				LOC157381
	GRB7		ATP2A3				TG
	PSMD3		PHF23				KHDRBS3
	THRA		CLDN7				LY6H
	MSL1		SLC2A4				PTPRD
	CASC3		YBX2				SH3GL2
	CDC6		FGF11				TMEM215
	TOP2A		KDM6B				ARID3C
	IGFBP4		TRAPPC1				TMOD1
	TMEM99		HES7				LPPR1
	SC65		VAMP2				ZNF462
	DNAJC7		MIR4521				PALM2
	ZZEF1		RPL26				ZFP37
	STAT3		MYH10				BSPRY
	PTRF		MYOCD				TTLL11
	ATP6V0A1		HS3ST3B1				LHX6
	COASY		PMP22				LHX2
	TUBG1		ADORA2B				LCN9
	PLEKHH3		CENPV				RAI2
	CCR10		C17orf76-AS1				WNK3
	EZH1		MPRIP				ESX1
	PSME3		PLD6				LRCH2
	VAT1		RAI1				GPC4
	BRCA1		SREBF1				GPC3
	NBR1		FAM83G				CXorf48
	LOC100130581		MIR1180				GPR50
	ETV4		MFAP4
	MPP3		ALDH3A2
	UBTF		ALDH3A1
	GPATCH8		ULK2
	UBE2G1		SPECC1
	EFTUD2		MAP2K3
	PLCD3		KCNJ18
	HEXIM1		KSR1
	HEXIM2		VTN
	FMNL1		FOXN1
	LOC100133991		RPL23A
	GOSR2		SNORD4A
	CDC27		SNORD4B
	C17orf57		TRAF4
	PELP1		FLOT2
	ARRB2		PHF12
	NFE2L1		ANKRD13B
	SNX11		MIR4724
	CXCL16		PSMD11
	HOXB6		CCL2
	HOXB7		RFFL
	HOXB9		AP2B1
	ATP5G1		MMP28
	IGF2BP1		TAF15
	B4GALNT2		LHX1
	PDK2		HNF1B
	PPP1R9B		MIR4734
	LRRC59		LASP1
	PFN1		GRB7
	ABCC3		ORMDL3
	LUC7L3		NR1D1
	CAMTA2		CDC6
	TOB1		RARA
	SPAG9		GJD3
	MBTD1		TOP2A
	ZFP3		IGFBP4
	TOM1L1		TNS4
	COX11		JUP
	HLF		ACLY
	MMD		ATP6V0A1
	DHX33		LOC388387
	DERL2		NBR1
	TRIM25		MIR2117
	VEZF1		FZD2
	SFRS1		PLCD3
	OR4D1		FMNL1
	RNF43		GOSR2
	TRIM37		NFE2L1
	SKA2		HOXB2
	PTRH2		HOXB6
	MIR21		HOXB7
	HEATR6		IGF2BP1
	USP32		LOC284080
	APPBP2		ITGA3
	PPM1D		SGCA
	INTS2		HILS1
	DCAF7		COL1A1
	MAP3K3		CHAD
	CCDC47		ABCC3
	DDX42		TOB1
	PSMC5		TRIM25
	SMARCD2		MRPS23
	ERN1		CUEDC1
	SNORD104		MTMR4
	AXIN2		YPEL2
	CCDC46		MIR21
	PRKCA		BCAS3
	HELZ		MRC2
	PSMD12		2012-03-10
	TXNDC17		LIMD2
	C17orf58		SMURF2
	LOC440461		PITPNC1
	FAM20A		SLC16A6
	MAP2K6		KCNJ2-AS1
	ALOX12P2		GPRC5C
	KCNJ2		RAB37
	RNASEK		FDXR
	ACADVL		SLC16A5
	CDC42EP4		ARMC7
	DVL2		GRB2
	PHF23		ITGB4
	DULLARD		SPHK1
	SLC2A4		LOC100507246
	RPL38		ST6GALNAC2
	NEURL4		ST6GALNAC1
	GPRC5C		2012-09-09
	RAB37		MIR4316
	SLC9A3R1		2012-09-09
	SLC16A5		PGS1
	ARMC7		USP36
	NUP85		C1QTNF1
	GGA3		MIR4739
	MIF4GD		CBX4
	GRB2		RNF213
	UNK		NPTX1
	UBE2O		AATK-AS1
	SNORD1C		BAHCC1
	ST6GALNAC1		SLC25A10
	JMJD6		FAM195B
	MIR636		ARHGDIA
	EIF4A1		MAFG
	C17orf86		RAC3
	SHBG		FASN
	WRAP53		SLC16A3
	SYNGR2		SECTM1
	SOCS3		ROCK1P1
	USP36		YES1
	LGALS3BP		MYL12B
	TMEM88		TGIF1
	CBX4		FLJ35776
	CHD3		NDUFV2
	RNF213		ANKRD12
	SLC38A10		GNAL
	TMEM105		MPPE1
	BAHCC1		IMPA2
	ACTG1		C18orf1
	MRPL12		CABLES1
	SLC25A10		TMEM241
	GCGR		KCTD1
	FAM195B		CDH2
	P4HB		FAM59A
	ARHGDIA		MAPRE2
	MAFG		MOCOS
	PYCR1		FHOD3
	FASN		SETBP1
	SLC16A3		ATP5A1
	HES7		SMAD2
	SECTM1		CTIF
	NARF		SMAD7
	PER1		CCBE1
	C17orf59		ZCCHC2
	AURKB		CDH19
	C17orf68		LOC400655
	RPL26		LOC100505817
	NDEL1		ZADH2
	USP43		ZNF516
	CHMP1B		BSG
	AFG3L2		POLRMT
	ABHD3		FSTL3
	CABLES1		LPPR3
	KCTD1		ELANE
	METTL4		CFD
	SMCHD1		C19orf6
	MYL12A		SBNO2
	MAPRE2		ADAMTSL5
	SLC39A6		MBD3
	TGIF1		BTBD2
	SMAD2		DOT1L
	KIAA0427		OAZ1
	RAB27B		GADD45B
	NEDD4L		TLE2
	ZCCHC2		FZR1
	RTTN		DAPK3
	CYB5A		EEF2
	MBP		LONP1
	NDUFV2		TUBB4A
	ANKRD12		GPR108
	PPP4R1		ARHGEF18
	ICAM5		FLJ22184
	RGL3		ANGPTL4
	SBNO2		ICAM5
	MIDN		S1PR5
	CIRBP		LDLR
	LOC113230		TMEM205
	CYP4F3		HOOK2
	CYP4F12		JUNB
	MBD3		LOC284454
	CYP4F11		LOC113230
	NR2F6		PKN1
	UNC13A		DNAJB1
	GDF15		BRD4
	SSBP4		CYP4F3
	TSSK6		CYP4F11
	MKNK2		C19orf42
	LOC148189		B3GNT3
	UQCRFS1		RPL18A
	POP4		PGPEP1
	C19orf12		GDF15
	ZNF507		ELL
	DPY19L3		SLC25A42
	NUDT19		LOC148189
	RHPN2		LOC148145
	LSM14A		LOC100505835
	GPI		TSHZ3
	PDCD2L		NUDT19
	UBA2		GPATCH1
	ZNF181		LRP3
	ZNF792		CEBPG
	GRAMD1A		FXYD1
	FXYD5		TMEM147
	LSR		ETV2
	USF2		MLL4
	TMEM147		NFKBID
	ETV2		ZNF529
	COX6B1		ZNF569
	MLL4		GGN
	PRODH2		RINL
	APLP1		PAK4
	LRFN3		ZFP36
	SDHAF1		MIR4530
	TBCB		RPS16
	CAPNS1		LOC100129935
	ZNF146		FCGBP
	ZFP82		MAP3K10
	ZNF566		TTC9B
	ZNF260		CNTD2
	ZFP30		BLVRB
	PPP1R14A		LTBP4
	SPINT2		NUMBL
	C19orf33		ADCK4
	KCNK6		CYP2B7P1
	PSMD8		CYP2S1
	ACTN4		AXL
	ECH1		GSK3A
	HNRNPL		CEACAM1
	SIRT2		PSG10P
	MRPS12		PSG4
	FBXO17		SMG9
	FBXO27		KCNN4
	PAK4		ZNF284
	SNORD37		PVR
	SAMD4B		APOC1
	EEF2		PPP1R13L
	RPS16		FOSB
	SUPT5H		OPA3
	SELV		GIPR
	EID2B		SIX5
	FBL		DKFZp434J0226
	PSMC4		SLC1A5
	ZNF546		MEIS3
	ZNF780B		PLA2G4C
	ZNF780A		ZNF114
	ZBTB7A		FAM83E
	MAP3K10		DBP
	SERTAD1		CA11
	SERTAD3		FUT1
	BLVRB		HSD17B14
	ADCK4		PPP1R15A
	MAP2K2		FTL
	C19orf54		SNAR-G2
	AXL		CGB1
	HNRNPUL1		CGB5
	CCDC97		CGB8
	TGFB1		NTF4
	RPS19		RPL13A
	ARHGEF1		BCL2L12
	DEDD2		SHANK1
	ZNF526		KLKP1
	GSK3A		KLK10
	ERF		MIR99B
	CIC		ZNF613
	PRR19		MYADM
	TMEM145		PRKCG
	MEGF8		RPS9
	ETHE1		PTPRH
	IRGQ		IL11
	ZNF284		TMEM190
	ZNF224		ZNF580
	LOC100379224		MIR4754
	ZNF233		PXDN
	PVRL2		LOC400940
	VASP		ID2
	SNRPD2		MBOAT2
	SYMPK		ASAP2
	IRF2BP1		ADAM17
	CALM3		RRM2
	PRKD2		HPCAL1
	SLC1A5		ODC1
	NPAS1		TRIB2
	ZC3H4		MYCN
	SAE1		RHOB
	BBC3		RAB10
	DHX34		HADHA
	SLC8A2		KCNK3
	GLTSCR1		MAPRE3
	KDELR1		PREB
	FAM83E		SLC30A3
	RPL18		TRIM54
	DBP		MIR4263
	CA11		FOSL2
	PPP1R15A		CLIP4
	BAX		LBH
	FTL		GALNT14
	GYS1		RASGRP3
	C19orf73		LOC100288911
	TEAD2		FAM82A1
	RPL13A		CYP1B1
	SNORD32A		ATL2
	RPS11		GALM
	PRR12		SRSF7
	RRAS		SOS1
	SCAF1		MAP4K3
	BCL2L12		PKDCC
	PRMT1		ZFP36L2
	POLD1		SOCS5
	MYBPC2		CALM2
	SNORD88C		RPL23AP32
	ZNF331		SPTBN1
	MYADM		RTN4
	PRKCG		SMEK2
	RPS9		FLJ16341
	PPP1R12C		FAM161A
	PTPRH		LOC100132215
	UBE2S		VPS54
	LONP1		SLC1A4
	ZNF543		SPRED2
	ZNF550		ETAA1
	ZNF416		GKN1
	ZNF671		ANTXR1
	ZNF606		GFPT1
	ZNF544		NFU1
	RPS5		SNORA36C
	ZBTB45		CYP26B1
	CHMP2A		SPR
	UBE2M		DOK1
	RANBP3		FAM176A
	RFX2		GCFC2
	C3		TRABD2A
	CFD		SH2D6
	C19orf22		ATOH8
	KISS1R		RNF103
	ARID3A		LINC00152
	NPAS2		NEURL3
	RPL31		KANSL3
	TBC1D8		FAM178B
	RRM2		NPAS2
	POU3F3		MAP4K4
	SNORA80B		ST6GAL2
	NOL10		SULT1C2P1
	ATP6V1C2		2012-09-10
	MALL		IL1A
	ACOXL		INHBB
	BCL2L11		LOC84931
	ROCK2		GPR17
	C2orf76		SFT2D3
	PTPN4		LYPD1
	INHBB		KYNU
	TSN		RND3
	IWS1		TNFAIP6
	HS6ST1		KCNJ3
	LYPD1		NR4A2
	CCNT2		GPD2
	UBXN4		BAZ2B
	CXCR4		LY75-CD302
	LRP1B		LY75
	KYNU		MIR4785
	FAM84A		FAP
	MMADHC		CSRNP3
	RND3		SCN9A
	STAM2		MIR4774
	PRPF40A		NOSTRIN
	NR4A2		TLK1
	GPD2		CDCA7
	CCDC148		SP9
	TBR1		HOXD11
	KCNH7		HOXD-AS2
	FIGN		NFE2L2
	GALNT3		PDE11A
	SCN9A		SSFA2
	LRP2		DNAJC10
	GORASP2		DUSP19
	CYBRD1		ITGAV
	SP3		TFPI
	SP9		GULP1
	NFE2L2		MIR561
	SMC6		COL5A2
	DNAJC10		GLS
	NCKAP1		MYO1B
	NUP35		NABP1
	CALCRL		SDPR
	TFPI		HSPD1
	GULP1		SPATS2L
	MIR561		CFLAR
	SLC40A1		BMPR2
	STAT1		PARD3B
	OBFC2A		KLF7
	SDPR		IDH1
	SLC39A10		PIKFYVE
	SF3B1		CPS1
	HSPD1		FN1
	C2orf47		LINC00607
	FAM126B		MREG
	CASP8		PECR
	LAPTM4A		PKI55
	SUMO1		2012-03-04
	NOP58		TNS1
	BMPR2		C2orf62
	WDR12		WNT6
	ABI2		ABCB6
	SDC1		TUBA4B
	PARD3B		DNAJB2
	CREB1		CHPF
	IDH1		SERPINE2
	CPS1		CUL3
	PECR		MFF
	RPL37A		TM4SF20
	PNKD		MIR5703
	CHPF		CCL20
	SGPP2		SP140L
	AP1S3		HTR2B
	DOCK10		MIR4777
	IRS1		PTMA
	COL4A4		PRSS56
	MFF		NGEF
	TM4SF20		DGKD
	AGFG1		UGT1A9
	CCL20		UGT1A6
	TRIP12		DNAJB3
	HTR2B		LOC100286922
	NCL		ARL4C
	PTMA		AGAP1
	DGKD		CXCR7
	DNAJB3		MLPH
	HJURP		RAB17
	SH3BP4		PER2
	MLPH		TWIST2
	PER2		LOC150935
	GPC1		GPC1
	ATAD2B		TRIB3
	MTERFD2		SRXN1
	HDLBP		SDCBP2
	FARP2		SIRPA
	SF3B14		FASTKD5
	DNAJC27		CENPB
	RAB10		CDC25B
	HADHA		LOC728228
	EPT1		PCNA-AS1
	C2orf18		GPCPD1
	CENPA		CRLS1
	TMEM214		SNAP25
	AGBL5		MKKS
	PREB		JAG1
	ZNF513		KIF16B
	PPM1G		DSTN
	ZNF512		OVOL2
	GPN1		RIN2
	SLC4A1AP		NAA20
	MRPL33		FOXA2
	RBKS		THBD
	FOSL2		SYNDIG1
	PPP1CB		ACSS1
	WDR43		HM13
	CLIP4		HM13-AS1
	MEMO1		ID1
	CRIM1		FOXS1
	CEBPZ		COMMD7
	FAM82A1		DNMT3B
	CYP1B1		E2F1
	ATL2		ZNF341
	HNRPLL		EPB41L1
	SFRS7		C20orf24
	SOS1		SOGA1
	MAP4K3		SRC
	THUMPD2		BLCAP
	PKDCC		TGM2
	EML4		SGK2
	COX7A2L		R3HDML
	KCNG3		PABPC1L
	ZFP36L2		SLPI
	PLEKHH2		SDC4
	LRPPRC		DBNDD2
	PPM1B		WFDC2
	PREPL		LOC100131496
	EPAS1		ZMYND8
	PIGF		ZNFX1-AS1
	TTC7A		SNORD12B
	CALM2		SLC9A8
	FBXO11		SPATA2
	KLRAQ1		LOC100887755
	ERLEC1		UBE2V1
	PSME4		CEBPB
	RTN4		LOC284751
	C2orf63		FAM65C
	MTIF2		CYP24A1
	PRDXDD1P		TFAP2C
	SMEK2		PMEPA1
	CCDC85A		PPP4R1L
	VRK2		STX16
	PEX13		STX16-NPEPL1
	XPO1		CDH4
	CCT4		LAMA5
	EHBP1		CABLES2
	UGP2		SLCO4A1
	AFTPH		C20orf20
	SERTAD2		BIRC7
	SLC1A4		FLJ16779
	RAB1A		ARFGAP1
	SPRED2		DNAJC5
	PPP3R1		NRIP1
	GFPT1		LINC00478
	AAK1		CXADR
	ANXA4		N6AMT1
	PCBP1		LINC00189
	TIA1		URB1
	SNRPG		FAM176C
	FAM136A		GART
	TGFA		RCAN1
	VAX2		RUNX1
	CYP26B1		CBR1
	EXOC6B		CBR3
	EMX1		MORC3
	SFXN5		CLDN14
	NOTO		KCNJ15
	C2orf7		LINC00114
	BOLA3		ETS2
	MOBKL1B		LINC00111
	MOGS		RIPK4
	MRPL53		C2CD2
	LOC151534		LINC00319
	PCGF1		LINC00313
	DQX1		SLC19A1
	HTRA2		LSS
	SUCLG1		BCL2L13
	KCMF1		CLTCL1
	TGOLN2		TBX1
	RETSAT		COMT
	MAT2A		MED15
	ATOH8		SDF2L1
	POLR1A		C22orf15
	VPS24		CHCHD10
	RNF103		SLC2A11
	ID2		LOC100128531
	KRCC1		XBP1
	MAL		LIF
	MRPS5		SEC14L2
	ZNF2		SMTN
	TMEM127		LIMK2
	ADAM17		PIK3IP1
	YWHAQ		PATZ1
	PSMF1		HMOX1
	BTBD3		MCM5
	SPTLC3		MYH9
	FLRT3		C1QTNF6
	DSTN		RAC2
	SNX5		LGALS1
	C20orf72		BAIAP2L2
	OVOL2		PLA2G6
	SEC23B		CSNK1E
	NAA20		KCNJ4
	INSM1		CBX6
	RALGAPA2		PDGFB
	STK35		SNORD83A
	NKX2-2		ST13
	FOXA2		TOB2
	NXT1		PRR5
	NAPB		KIAA0930
	CST3		ATXN10
	SNRPB		WNT7B
	C20orf3		MIRLET7BHG
	PYGB		FAM19A5
	NANP		BRD1
	ZNF337		PIM3
	LOC100134868		MAPK12
	NOP56		PLXNB2
	IDH3B		KLHDC7B
	ID1		EGOT
	BCL2L1		BHLHE40
	TPX2		MIR4790
	PDRG1		LOC100288428
	TM9SF4		LOC440944
	ASXL1		TTLL3
	DDRGK1		CRELD1
	ITPA		IRAK2
	CHMP4B		HRH1
	NRSN2		ATG7
	EIF2S2		VGLL4
	AHCY		PPARG
	C20orf194		NUP210
	RBM12		WNT7A
	RBM39		CHCHD4
	ATRN		SLC6A6
	SCAND1		ANKRD28
	RPN2		KCNH8
	MANBAL		RAB5A
	TRIB3		LOC644990
	SRC		RARB
	KIAA0406		SLC4A7
	SNORA71D		CRTAP
	FAM83D		PLCD1
	CDC25B		CSRNP1
	MAVS		SLC25A38
	RBCK1		RPL14
	SMOX		CTNNB1
	SGK2		ZBTB47
	MYBL2		CDCP1
	C20orf111		LIMD1
	ADA		CDC25A
	WISP2		COL7A1
	KCNK15		CELSR3
	PABPC1L		P4HTM
	SLPI		DALRD3
	TBC1D20		AMT
	NCOA5		NICN1
	TP53RK		HYAL1
	ZMYND8		ACY1
	NCOA3		GLYCTK
	STAU1		TKT
	C20orf199		WNT5A
	B4GALT5		FLNB
	SLC9A8		LOC100287879
	CEBPB		PRICKLE2-AS3
	PARD6B		PRICKLE2
	SLC23A2		MITF
	ATP9A		FOXP1
	PCNAAS		SHQ1
	ZNF217		GBE1
	CSNK2A1		VGLL3
	CYP24A1		DHFRL1
	TFAP2C		CPOX
	GPCPD1		DCBLD2
	CHGB		NFKBIZ
	PSMA7		ALCAM
	LAMA5		LOC100302640
	RPS21		BBX
	DIDO1		PLCXD2
	EEF1A2		PHLDB2
	GMEB2		C3orf52
	TPD52L2		CCDC80
	UCKL1		SIDT1
	SRXN1		MIR4796
	HSPA13		FSTL1
	NRIP1		HGD
	USP25		CCDC58
	C21orf34		TPRA1
	CXADR		MCM2
	APP		GATA2
	C21orf63		STAG1
	OLIG1		NCK1
	IFNAR2		FOXL2
	CLIC6		ZBTB38
	CBR1		TFDP2
	DYRK1A		PLS1
	UBE2G2		PCOLCE2
	PTTG1IP		PLOD2
	C21orf67		PLSCR1
	C21orf58		CP
	BID		TM4SF18
	ZDHHC8P1		TM4SF1
	SUSD2		TM4SF4
	XBP1		ANKUB1
	ZNRF3		PFN2
	CCDC157		TSC22D2
	MTP18		SUCNR1
	PES1		SSR3
	MCM5		SPTSSB
	MB		SKIL
	MYH9		RPL22L1
	TST		PLD1
	TRIOBP		ZMAT3
	MIR659		KLHL24
	BAIAP2L2		VWA5B2
	GTPBP1		PSMD2
	TOB2		EIF4G1
	PACSIN2		FAM131A
	TTLL12		LIPH
	PHF21B		BCL6
	NUP50		TP63
	ATXN10		CLDN1
	LOC400931		CLDN16
	FAM19A5		CCDC50
	PIM3		MB21D2
	LNP1		FLJ34208
	PCNP		FAM43A
	RPL24		MIR570
	SEC13		TNK2
	ALCAM		MFSD7
	CBLB		SLC26A1
	PHLDB2		FGFRL1
	C3orf17		SH3BP2
	NAA50		MFSD10
	B4GALT4		DOK7
	GSK3B		STK32B
	LRRC58		EVC2
	HGD		LOC93622
	GOLGB1		S100P
	WDR5B		TBC1D14
	PPARG		CD38
	CCDC14		PGM2
	ZXDC		TBC1D1
	TPRA1		TMEM156
	SEC61A1		KLHL5
	TMCC1		UGDH
	IQSEC1		N4BP2
	AMOTL2		RBM47
	MSL2		APBB2
	STAG1		UCHL1
	LOC285375		LIMCH1
	COPB2		OCIAD2
	ACPL2		TMEM165
	CHCHD4		LOC255130
	TFDP2		AMTN
	PLS1		CXCL5
	SLC6A6		PPBPP2
	HPS3		CXCL2
	CP		FRAS1
	TM4SF18		LOC100505702
	TM4SF1		PRDM8
	TM4SF4		THAP9
	WWTR1		PLAC8
	PFN2		HPSE
	TSC22D2		HSD17B11
	SERP1		GPRIN3
	SELT		PDLIM5
	MED12L		BMPR1B
	LOC201651		SLC9B2
	RAP2B		CAMK2D
	SGEF		SNHG8
	SLC33A1		USP53
	TIPARP		C4orf3
	PA2G4P4		NUDT6
	CCNL1		SPRY1
	PTX3		FAT4
	IL12A		HSPA4L
	IFT80		PGRMC2
	MIR15B		SLC7A11
	TRIM59		CCRN4L
	ARL14		MGST2
	PLCL2		MAML3
	RPL22L1		SCOC
	PLD1		CLGN
	TNFSF10		TBC1D9
	NCEH1		IL15
	ECT2		TRIM2
	TBL1XR1		KIAA0922
	TBC1D5		FGA
	ZMAT3		PDGFC
	SOX2		NAF1
	EIF4G1		LOC100505989
	CLCN2		TLL1
	MAGEF1		PALLD
	LIPH		SH3RF1
	IGF2BP2		CLCN3
	TRA2B		ASB5
	EIF4A2		NEIL3
	MIR1248		FAM149A
	BCL6		SLC12A7
	CLDN1		FAM173B
	KCNH8		ANKRD33B
	ACAP2		TRIO
	TM4SF19		MYO10
	CHL1		LOC285696
	UBE2E1		ADAMTS12
	TGFBR2		RAI14
	STT3B		OSMR
	CMTM8		RICTOR
	CMTM6		DAB2
	EPM2AIP1		ANXA2R
	GOLGA4		ZNF131
	CTDSPL		MRPS30
	GORASP1		ITGA2
	SLC25A38		FST
	RPSA		ARL15
	LIMD1		HSPB3
	SACM1L		ACTBL2
	MST1R		PLK2
	TKT		PDE4D
	ERC2		ERBB2IP
	ARHGEF3		RAD17
	KCTD6		TNPO1
	SUCLG2		ARHGEF28
	MITF		F2RL2
	FOXP1		F2RL1
	GBE1		ZBED3-AS1
	CADM2		ARSB
	LOC440944		JMY
	EPHA6		FAM151B
	MINA		RASGRF2
	ST3GAL6		VCAN
	DCBLD2		NBPF22P
	UBE2D3		MBLAC2
	CXXC4		ARRDC3-AS1
	AIMP1		FLJ42709
	ELOVL6		NR2F1
	AP1AR		MIR583
	ALPK1		RGMB
	ARSJ		ST8SIA4
	NUDT6		EFNA5
	SPRY1		MAN2A1
	LOC285419		TNFAIP8
	PCDH10		HINT1
	SLC7A11		CDC42SE2
	ELF2		CSF2
	MAML3		SLC22A4
	RNF150		SLC22A5
	LRBA		C5orf56
	FGB		VDAC1
	FGA		SKP1
	FGG		PHF15
	NPY2R		PITX1
	FBXL5		LOC340073
	FAM200B		TGFBI
	VEGFC		SPOCK1
	NEIL3		HNRNPA0
	FAM149A		PKD2L2
	CYP4V2		CTNNA1
	PPARGC1A		SLC23A1
	RNF4		CXXC5
	PCDH7		NRG2
	KLF3		CD14
	RPL9		PCDHAC1
	UGDH		PCDH1
	C4orf34		GNPDA1
	RBM47		FGF1
	UCHL1		RBM27
	LIMCH1		DPYSL3
	SHISA3		MIR143HG
	SCFD2		SLC26A2
	KIT		SYNPO
	PPAT		TNIP1
	S100P		NIPAL4
	DCK		ADAM19
	ANKRD17		EBF1
	CXCL5		RNF145
	CXCL3		CCNJL
	CXCL2		MAT2B
	EREG		WWC1
	AREG		SLIT3
	PARM1		CCDC99
	SDAD1		FAM196B
	FRAS1		DUSP1
	AFAP1		LOC100268168
	THAP9		NKX2-5
	CDS1		STC2
	ARHGAP24		CPEB4
	HMX1		CPLX2
	ABCG2		PRR7
	FAM13A		PDLIM7
	TIGD2		SQSTM1
	GPRIN3		TRIM7
	PDLIM5		SERPINB1
	BMPR1B		HTATSF1P2
	ST8SIA4		PXDC1
	ANKRD33B		LOC100130275
	EFNA5		GCNT2
	NCRNA00219		NEDD9
	EPB41L4A		GFOD1
	PGGT1B		JARID2
	CCDC112		MYLIP
	ATG12		ATXN1
	SEMA6A		SOX4
	PPIC		KAAG1
	PRDM6		KIAA0319
	FLJ33630		TDP2
	FBN2		CMAHP
	ADAMTS19		HIST1H4B
	CDC42SE2		HIST1H3B
	SLC22A5		HIST1H2BB
	IRF1		HIST1H1C
	RAD50		HIST1H1E
	UQCRQ		HIST1H1D
	PPP2CA		HIST1H3G
	PHF15		HIST1H4H
	TXNDC15		BTN3A3
	PITX1		HIST1H2BJ
	HNRNPA0		HIST1H2BL
	PKD2L2		HIST1H2AJ
	ETF1		HIST1H2AK
	HSPA9		HIST1H2AL
	SNHG4		HIST1H3I
	MATR3		HIST1H2AM
	SLC23A1		ZNF192
	ARHGAP26		HMGA1
	NR3C1		FKBP5
	TCERG1		SRPK1
	PPP2R2B		KCTD20
	CSNK1A1		CDKN1A
	PPARGC1B		MIR4462
	HMGXB3		MDGA1
	SYNPO		CCND3
	TNIP1		CRIP3
	MRPL22		C6orf223
	CLINT1		SLC29A1
	RNF145		HSP90AB1
	UBLCP1		C6orf141
	ADRA1B		GCLC
	NUDCD2		BAG2
	MAT2B		PTP4A1
	WWC1		FAM135A
	PANK3		LINC00472
	LOC285696		FILIP1
	DUSP1		ME1
	STC2		NT5E
	CPEB4		SYNCRIP
	MSX2		ZNF292
	NSD1		PM20D2
	MXD3		LIN28B
	LMAN2		POPDC3
	B4GALT7		PRDM1
	AGXT2L2		BEND3
	HNRNPH1		AMD1
	SQSTM1		TRAF3IP2
	MGAT1		MARCKS
	SNORD96A		FRK
	TRIM52		ASF1A
	PDCD6		GJA1
	GOLPH3		NCOA7
	RAI14		TRMT11
	C5orf42		RSPO3
	OSMR		SOGA3
	DAB2		CTGF
	PRKAA1		LOC100507254
	SNORD72		SLC18B1
	C5orf39		RPS12
	MGC42105		EYA4
	HMGCS1		TCF21
	LOC25845		MAP7
	PARP8		CITED2
	DHX29		GPR126
	IL6ST		HIVEP2
	GPBP1		PHACTR2
	PLK2		RAB32
	PDE4D		STXBP5
	DEPDC1B		TAB2
	ERCC8		ZC3H12D
	CEP72		LOC100652739
	FAM159B		RAET1E
	ERBB2IP		PPP1R14C
	NSUN2		AKAP12
	PIK3R1		CNKSR3
	SLC30A5		MIR4466
	RAD17		SLC22A3
	MCCC2		PDE10A
	MAP1B		LINC00602
	TNPO1		MPC1
	ANKRA2		LINC00242
	RGNEF		FAM20C
	ENC1		LFNG
	GFM2		TTYH3
	COL4A3BP		FOXK1
	F2RL2		TNRC18
	LOC728723		MIR589
	TBCA		FBXL18
	JMY		ACTB
	HOMER1		THSD7A
	SERINC5		TMEM106B
	ATG10		SCIN
	LOC100129716		ANKMY2
	ARRDC3		AGR2
	FLJ42709		DNAH11
	NR2F1		CDCA7L
	GLRX		RAPGEF5
	CAST		HOXA-AS3
	RGMB		HOXA7
	TFAP2A		HOXA10
	GCNT2		HIBADH
	LIN28B		CREB5
	PRDM1		MIR550A1
	LOC100422737		PDE1C
	SEC63		NT5C3
	RPF2		ANLN
	MARCKS		ELMO1
	EDN1		CDK13
	NCOA7		STK17A
	HINT3		IGFBP1
	RSPO3		IGFBP3
	RPS12		TNS3
	EYA4		C7orf65
	SGK1		LINC00525
	PDE7B		GRB10
	IFNGR1		EGFR
	PERP		SUMF2
	CITED2		CCT6P1
	GPR126		AUTS2
	PHACTR2		MIR4284
	SF3B5		STX1A
	SAMD5		CLDN4
	LATS1		SNORA14A
	FBXO5		HSPB1
	RGS17		MAGI2-AS3
	CNKSR3		GNAI1
	EZR		SEMA3C
	LOC441177		PCLO
	T		SEMA3A
	PSMB1		FZD1
	FAM8A1		CDK6
	ID4		PDK4
	MBOAT1		MGC72080
	KAAG1		LMTK2
	TDP2		BAIAP2L1
	C6orf62		MYH16
	HIST1H4B		ZNF655
	HIST1H3B		GATS
	HIST1H4E		ACHE
	HIST1H1D		MUC12
	HIST1H3G		SERPINE1
	HIST1H4H		CUX1
	BTN3A3		SH2B2
	HIST1H2BK		NAMPT
	HIST1H3H		BCAP29
	HIST1H4K		LAMB1
	HIST1H2AK		NRCAM
	HIST1H3J		THAP5
	HIST1H2AM		DOCK4
	SERPINB1		CAV2
	RPS10		CAV1
	MED20		HYAL4
	CLIC5		FLNC
	TNFRSF21		SMO
	CD2AP		LOC646329
	GCLC		MKLN1
	BAG2		PODXL
	NRN1		AKR1B10
	PTP4A1		AKR1B15
	MIR30A		CALD1
	EEF1A1		CNOT4
	TMEM30A		ZC3HAV1L
	FILIP1		ZC3HAV1
	HTR1B		JHDM1D
	EEF1E1		PIP
	FAM46A		ZNF212
	ME1		ZNF746
	NCRNA00120		ZNF467
	PM20D2		RNU6-33
	CUX1		RNU6-34
	LOC100216545		SLC4A2
	SRPK2		FASTK
	NAMPT		SMARCD3
	LAMB1		RHEB
	THAP5		PRKAG2-AS1
	FOXP2		LOC100132707
	CAV1		RBM33
	NAA38		AGPAT5
	THSD7A		SOX7
	TMEM106B		GATA4
	WASL		FDFT1
	GPR37		CTSB
	GCC1		MTUS1
	ARL4A		SH2D4A
	SND1		CSGALNACT1
	C7orf68		NUDT18
	UBE2H		HR
	FLJ43663		BMP1
	SLC35B4		SORBS3
	AKR1B1		PDLIM2
	AKR1B10		EGR3
	AKR1B15		LOXL2
	TMEM140		DOCK5
	PL-5283		KCTD9
	ZC3HAV1		PPP2R2A
	LUC7L2		DPYSL2
	HIPK2		SCARA3
	TBXAS1		MIR3622A
	CUL1		DUSP4
	ZNF282		RBPMS
	WDR86		GSR
	RHEB		NRG1
	MNX1		ZNF703
	DNAJB6		WHSC1L1
	MEOX2		FGFR1
	ESYT2		C8orf86
	ANKMY2		TM2D2
	AGR2		C8orf4
	AHR		VDAC3
	SNX13		SLC20A2
	HDAC9		CEBPD
	TMEM196		SNAI2
	ITGB8		NPBWR1
	DNAH11		TCEA1
	IGF2BP3		MRPL15
	TRA2A		ASPH
	NPY		MTFR1
	CYCS		PDE7A
	HNRNPA2B1		DNAJC5B
	HOXA3		TRIM55
	HOXA5		CRH
	PRR15		LOC100505676
	FKBP14		VCPIP1
	MIR550-1		COPS5
	GARS		NCOA2
	NT5C3		TRAM1
	BMPER		LACTB2
	ELMO1		LOC100132891
	RALA		RNU6-83
	HECW1		RPL7
	SNORA9		STAU2-AS1
	TBRG4		IL7
	IGFBP1		FABP5
	IGFBP3		CA2
	RBAK		REXO1L2P
	SLC29A4		WWP1
	TNRC18		OSGIN2
	PSPH		RAD54B
	CHCHD2		FSBP
	EIF2AK1		CCNE2
	RAC1		MTDH
	RABGEF1		STK3
	ZNF12		RNF19A
	BAZ1B		FLJ42969
	GTF2I		KLF10
	PION		ANGPT1
	PTPN12		KCNV1
	RSBN1L		EXT1
	TMEM60		SNTB1
	GNAI1		HAS2-AS1
	SEMA3A		ZHX2
	SUN1		TRIB1
	C7orf23		MYC
	SRI		MIR1208
	STEAP1		NDRG1
	STEAP2		ST3GAL1
	CYP51A1		COL22A1
	KRIT1		KCNK9
	FAM133B		SLC45A4
	CDK6		GPR20
	CALCR		PSCA
	GNG11		LOC100133669
	PON3		GSDMD
	ASB4		PLEC
	PDK4		CYC1
	LMTK2		HEATR7A
	KPNA7		ZNF34
	PDAP1		RFX3
	ZNF394		GLIS3
	ZNF655		PDCD1LG2
	CYP3A5		SNAPC3
	ZNF3		BNC2
	GATS		MIR31HG
	RNF19A		MTAP
	PABPC1		MOB3B
	UBR5		LOC100129250
	ANGPT1		B4GALT1
	RSPO2		BAG1
	NUDCD1		NOL6
	SYBU		ANKRD18B
	KCNV1		UBE2R2
	CTSB		DCAF12
	EIF3H		FAM219A
	MAL2		FAM214B
	SNTB1		RUSC2
	DERL1		TPM2
	WDR67		HRCT1
	FBXO32		AQP7P1
	ANXA13		ZFAND5
	RNF139		ALDH1A1
	SQLE		ANXA1
	TRIB1		GNAQ
[truncated: 202 more rows]

## Sheet: KEGG pathway analysis
	KEGG Pathway Enrichment Analysis of DHMGs during EMT
	The tables list the enriched KEGG pathways, number of genes in the DHMGs list and also in the category (count), the corresponding gene symbols (genes) , p value from hypergeometric test (rawP), and p value adjusted by the multiple test adjustment (adjP).
	H3K4me3
	Enriched KEGG pathways	count	genes	rawP	adjP (<1.0E-5)
	Pathways in cancer	96	EPAS1,RAC1,RET,ERBB2,CHUK,BCL2L1,PRKCA,PDGFB,BID,RAC3,CCNE1,CSF3R,PIAS1,PRKCG,MDM2,CTNNB1,CDH1,MITF,CDKN1B,CASP8,EGLN3,KIT,CDK6,DVL2,SOS2,RARA,BIRC3,PPARG,ACVR1B,TGFA,WNT7A,CBLB,PTCH1,VEGFA,FGFR1,SMAD3,RALA,PTGS2,TCF7L1,IKBKG,SMAD2,CRK,ITGA2,LAMB1,STAT1,ITGB1,KITLG,GSK3B,TRAF4,E2F2,LAMC2,LAMA5,ARNT,FZD8,TGFBR1,CYCS,TGFB2,GSTP1,ETS1,TGFBR2,LAMB3,BMP2,IGF1R,ITGA3,PTEN,MYC,MMP2,AXIN2,DAPK1,BAX,HSP90…	3.12e-41	5.15e-39
	Focal adhesion	59	ACTG1,ITGA8,RAC1,ERBB2,COL11A1,PRKCA,PDGFB,PAK4,SRC,RAC3,PPP1CC,FLNB,LAMB3,PRKCG,VASP,SHC1,ITGA3,IGF1R,ITGB8,CTNNB1,PTEN,COL5A1,ITGA11,CCND2,COMP,ROCK2,VEGFC,PAK1,VAV3,SOS2,PXN,COL5A2,BIRC3,SOS1,COL1A1,COL4A4,PIK3R1,ITGA5,ACTN1,CAV1,PTK2,FLNA,VEGFA,MYL12A,EGFR,GRB2,CRK,LAMB1,ITGA2,ITGB1,PDGFD,ACTN4,PPP1CB,GSK3B,ACTB,ITGAV,ITGB4,LAMC2,LAMA5,	4.28e-26	3.53e-24
	Ribosome	38	RPS29,RPS5,RPL13A,RPL23A,RPL13,RSL24D1,RPL18,RPS16,RPS11,RPL39,RPS6,RPL19,RPS21,RPL37A,RPL22L1,RPL26,RPL9,RPS27L,RPL36AL,RPL31,RPL41,RPL6,RPS10,RPL38,RPL7,RPL8,RPS24,RPL27A,RPS9,RPLP0,RPSA,RPS4X,RPLP1,RPS19,RPL36A,RPS12,RPL24,RPS3,	3.68e-24	2.02e-22
	Metabolic pathways	151	POLA2,GBE1,ACSL1,PRDX6,POLR1A,UGDH,MOGS,SLC33A1,CSAD,GLUD1,NT5C3,CHPF,CYP51A1,AMPD3,DNMT3B,AKR1B1,SUCLG2,GPAA1,ME1,GALNTL4,ENO1,ACACA,GCNT2,ITPA,HADHA,CDA,RRM2,IDH1,CYP4F3,PTGES2,PYCR1,PON3,KYNU,COASY,CYP3A5,COX5A,COX6B1,DLAT,SEPHS2,NDUFV2,AK2,ADO,ALG8,B4GALT1,ASAH1,PLCD3,B4GALT4,DHRS3,MTAP,CHKA,B4GALNT1,DPM2,DAD1,ALDH3A1,CTPS,ST6GALNAC1,AHCY,CYC1,STT3B,POLD4,PIGS,ALDH3A2,MCCC2,NT5E,ATP5G1,GFPT1,…	3.35e-23	1.38e-21
	MAPK signaling pathway	60	PLA2G4A,DUSP6,NF1,RAC1,GADD45G,MAP3K8,TGFBR1,CHUK,RASGRP3,PRKCA,IL1A,TGFB2,PPM1B,TGFBR2,IL1B,PDGFB,DUSP5,RAC3,FLNB,PRKCG,CACNA1C,MYC,MKNK2,DUSP10,CDC25B,MAP3K12,RASGRP1,DUSP1,TAOK3,TGFB1,MAP3K3,PAK1,SOS2,RRAS,FGF2,SOS1,ACVR1B,HSPA8,MAPKAPK5,MAP4K3,FLNA,DUSP4,FOS,MAP2K2,EGFR,FGFR1,GRB2,IKBKG,CRK,MAP2K6,DUSP16,RASGRF2,GADD45B,PPP3R1,TNFRSF1A,MAP3K11,NFATC4,ARRB2,DDIT3,RPS6KA3,	7.4e-20	2.44e-18
	Regulation of actin cytoskeleton	50	ACTG1,ITGA8,ARHGEF7,RAC1,MYH9,ENAH,NCKAP1,PFN2,PDGFB,PAK4,RAC3,PPP1CC,ITGA3,ITGB8,PFN1,ARHGEF1,RDX,ITGA11,ROCK2,CFL1,PAK1,ABI2,VAV3,SOS2,PXN,RRAS,FGF2,SOS1,PIK3R1,EZR,ITGA5,ACTN1,PTK2,MYL12A,MAP2K2,EGFR,FGFR1,CFL2,PIP4K2B,CRK,WASL,ITGA2,ITGB1,PDGFD,ACTN4,PPP1CB,ACTB,ITGAV,ITGB4,MSN,	1.67e-17	4.59e-16
	Adherens junction	28	LMO7,ACTG1,ACVR1B,SNAI1,RAC1,ERBB2,CSNK2A1,TGFBR1,ACTN1,TGFBR2,SRC,RAC3,EGFR,TCF7L2,FGFR1,SMAD3,TCF7L1,SMAD2,CDH1,CTNNB1,IGF1R,PVRL2,WASL,ACTN4,ACTB,CTNND1,SNAI2,FARP2,	7.7e-16	1.82e-14
	Axon guidance	34	RAC1,SLIT3,SEMA7A,EPHB1,PAK4,RAC3,SEMA6A,RND1,ABLIM1,EPHB2,DPYSL2,RGS3,SRGAP1,NTN4,ABLIM3,ROCK2,CFL1,UNC5D,PAK1,EPHA6,EFNA3,PTK2,CFL2,GNAI1,CXCR4,EPHA2,ITGB1,PPP3R1,GSK3B,EFNA5,SEMA3C,NFATC4,NRP1,SEMA3A,	3.94e-14	8.13e-13
	Prostate cancer	28	SOS2,SOS1,TGFA,PIK3R1,ERBB2,CHUK,PDGFB,GSTP1,MAP2K2,CCNE1,EGFR,TCF7L2,FGFR1,GRB2,IKBKG,TCF7L1,MDM2,CTNNB1,IGF1R,PTEN,NFKBIA,PDGFD,CDKN1B,AR,GSK3B,HSP90AA1,CREB1,E2F2,	5.34e-14	9.79e-13
	Small cell lung cancer	27	RARB,BIRC3,COL4A4,PIK3R1,CHUK,CYCS,PTK2,BCL2L1,CCNE1,LAMB3,IKBKG,PTGS2,PIAS1,ITGA3,PTEN,MYC,NFKBIA,LAMB1,ITGA2,ITGB1,CDKN1B,ITGAV,TRAF4,E2F2,LAMC2,LAMA5,CDK6,	8.32e-14	1.37e-12
	Endocytosis	40	CHMP2A,GRK5,PDCD6IP,CLTCL1,RET,PSD3,TGFBR1,NEDD4L,TGFBR2,RAB11A,SRC,PARD6B,SH3KBP1,NEDD4,ACAP2,ASAP2,DAB2,MDM2,IGF1R,RAB4A,ACAP3,IQSEC1,AP2B1,ERBB3,KIT,CHMP1B,ACVR1B,HSPA8,CBLB,VPS24,EGFR,PIP4K2B,CXCR4,STAM2,CHMP4B,PLD1,ARF6,IQSEC2,ARRB2,CHMP4C,	4.21e-13	6.32e-12
	Colorectal cancer	26	TGFB1,SOS2,SOS1,ACVR1B,FZD8,RAC1,PIK3R1,TGFBR1,CYCS,TGFB2,FOS,TGFBR2,RAC3,EGFR,TCF7L2,GRB2,SMAD3,TCF7L1,SMAD2,CTNNB1,IGF1R,MYC,AXIN2,BAX,GSK3B,DVL2,	6.46e-13	8.88e-12
	Pancreatic cancer	24	TGFB1,VEGFC,ACVR1B,TGFA,RAC1,PIK3R1,ERBB2,TGFBR1,CHUK,BCL2L1,TGFB2,VEGFA,TGFBR2,RAC3,EGFR,RALA,SMAD3,IKBKG,SMAD2,STAT1,PLD1,STAT3,E2F2,CDK6,	8.01e-13	1.02e-11
	Wnt signaling pathway	34	FZD8,RAC1,CUL1,CSNK2A1,PRKCA,CSNK1A1,RAC3,PRKCG,MMP7,CTNNB1,MYC,AXIN2,PRICKLE2,LRP6,CCND2,ROCK2,DVL2,WNT9A,TBL1XR1,WNT7A,FRAT2,LRP5,TCF7L2,DKK1,SMAD3,PPP2CA,CXXC4,TCF7L1,PPARD,SMAD2,PPP3R1,GSK3B,NFATC4,FOSL1,	5.14e-12	6.06e-11
	Proteasome	19	PSMB1,PSMA3,PSME2,PSMD7,PSMA1,PSME1,PSMA4,PSMF1,PSMB3,PSMC4,PSMA6,PSMD3,PSMA7,PSMD8,PSME4,PSMB2,PSME3,PSMC5,PSMD12,	5.71e-12	6.28e-11
	Ubiquitin mediated proteolysis	32	UBE2D3,TRIP12,UBE2Q1,CUL1,NEDD4L,SAE1,UBR5,UBE2O,NEDD4,PIAS1,MDM2,HUWE1,UBA2,HERC4,ANAPC7,UBE2G1,UBE2M,UBE2G2,KLHL9,ERCC8,BIRC3,CBLB,UBE2H,TCEB1,BRCA1,SYVN1,TRIM37,UBE2E1,SOCS3,CDC27,UBE2S,MID1,	9.34e-12	9.63e-11
	ErbB signaling pathway	25	PAK1,SOS2,SOS1,TGFA,PIK3R1,CBLB,ERBB2,PTK2,PRKCA,PAK4,SRC,MAP2K2,EGFR,GRB2,PRKCG,CRK,SHC1,AREG,EIF4EBP1,MYC,EREG,GSK3B,CDKN1B,NRG1,ERBB3,	1.13e-11	1.1e-10
	Chronic myeloid leukemia	23	TGFB1,SOS2,SOS1,ACVR1B,PIK3R1,CBLB,TGFBR1,CHUK,BCL2L1,TGFB2,TGFBR2,MAP2K2,GRB2,SMAD3,IKBKG,MDM2,CRK,SHC1,MYC,NFKBIA,CDKN1B,E2F2,CDK6,	1.69e-11	1.55e-10
	Renal cell carcinoma	22	TGFB1,PAK1,VEGFC,SOS2,EPAS1,SOS1,TGFA,RAC1,PIK3R1,TCEB1,VEGFA,TGFB2,PDGFB,ETS1,PAK4,MAP2K2,GRB2,CRK,HIF1A,EGLN3,ARNT,EGLN1,	2.69e-11	2.34e-10
	Insulin signaling pathway	31	SOS2,SLC2A4,SOS1,PRKAA1,PIK3R1,SOCS2,CBLB,FASN,CALM3,MAP2K2,PPP1CC,PDE3A,RHEB,SOCS3,PYGB,GRB2,CALM2,IRS1,PPP1R3B,PRKAG2,SHC1,CRK,EIF4EBP1,SREBF1,RPS6,MKNK2,PPP1CB,GSK3B,GYS1,PPARGC1A,ACACA,	3.83e-11	3.16e-10
	TGF-beta signaling pathway	24	TGFB1,ID1,BMPR2,ACVR1B,SMAD7,CUL1,ID2,TGFBR1,ID4,TGFB2,TGFBR2,PPP2CA,BMP2,SMAD3,ID3,SMAD2,INHBB,MYC,BMP4,SMAD6,COMP,ROCK2,INHBA,BMPR1B,	7.47e-11	5.87e-10
	Cell cycle	29	TGFB1,PLK1,STAG1,GADD45G,CUL1,YWHAQ,CDC6,ORC1L,YWHAE,TGFB2,CCNE1,MAD2L2,SMAD3,SMAD2,MDM2,CDC27,MYC,MCM5,GADD45B,CDKN1B,GSK3B,YWHAZ,ANAPC7,CDC25B,CCND2,TFDP2,E2F2,CCNB2,CDK6,	1.57e-10	1.18e-09
	Cytokine-cytokine receptor interaction	43	CCR10,IFNAR2,IL11,BMPR2,CXCL3,TNFRSF21,TGFBR1,IL18,CXCL2,IL1A,TGFB2,TGFBR2,IL1B,PDGFB,CSF3R,BMP2,LTBR,IL12A,CXCL16,INHBB,IL6ST,CD70,IL4R,IFNGR1,KIT,INHBA,TGFB1,VEGFC,CCL20,ACVR1B,TNFRSF10B,TNFSF10,TNFRSF10A,VEGFA,EGFR,CXCL5,CXCR4,CSF1,TNFRSF1A,OSMR,KITLG,TNFRSF11B,BMPR1B,	9.6e-10	6.89e-09
	p53 signaling pathway	20	GADD45G,TNFRSF10B,PPM1D,RRM2,CYCS,BID,CCNE1,MDM2,PTEN,GADD45B,BAX,BBC3,SERPINE1,CCND2,CASP8,CCNB2,CDK6,ZMAT3,PERP,IGFBP3,	1.07e-09	7.19e-09
	Arrhythmogenic right ventricular cardiomyopathy (ARVC)	21	ACTG1,ITGA8,ITGA5,PKP2,ACTN1,TCF7L2,LMNA,TCF7L1,ITGA3,ATP2A2,ITGB8,CACNA1C,CTNNB1,ITGA2,ITGB1,ACTN4,ITGA11,ACTB,ITGAV,ITGB4,CDH2,	1.09e-09	7.19e-09
	ECM-receptor interaction	22	COL5A2,ITGA8,COL1A1,COL4A4,SDC4,ITGA5,COL11A1,SDC1,LAMB3,ITGB8,ITGA3,LAMB1,ITGA2,COL5A1,ITGB1,ITGA11,ITGAV,CD44,ITGB4,COMP,LAMC2,LAMA5,	1.35e-09	8.57e-09
	Alzheimer's disease	32	NDUFV2,ADAM10,ATP2A3,CALM3,NDUFAB1,CYCS,IL1B,BID,APP,UQCRFS1,CALM2,ATP2A2,CACNA1C,PSEN2,CYC1,CASP8,ATP5G1,GAPDH,ADAM17,UQCRQ,LRP1,NDUFB10,IDE,COX7A2L,ERN1,TNFRSF1A,PPP3R1,GSK3B,COX5A,GNAQ,GRIN2D,COX6B1,	2.3e-09	1.41e-08
	Leukocyte transendothelial migration	26	CLDN1,VAV3,PXN,ACTG1,RAC1,PIK3R1,EZR,ACTN1,PTK2,PRKCA,MYL12A,GNAI1,ESAM,PRKCG,VASP,CXCR4,CTNNB1,MMP2,ITGB1,ACTN4,PTK2B,CLDN4,ACTB,CTNND1,MSN,ROCK2,	2.57e-09	1.51e-08
	Chemokine signaling pathway	34	CCR10,GRK5,GNG11,CXCL3,RAC1,CHUK,CXCL2,LYN,CXCL16,SHC1,STAT3,ROCK2,PAK1,SOS2,VAV3,PXN,GSK3A,SOS1,CCL20,PIK3R1,PTK2,GNAI1,GRB2,CXCL5,IKBKG,CXCR4,CRK,ELMO1,WASL,NFKBIA,STAT1,GSK3B,PTK2B,ARRB2,	3.4e-09	1.93e-08
	Glioma	18	SOS2,SOS1,TGFA,PIK3R1,CALM3,PRKCA,PDGFB,MAP2K2,EGFR,GRB2,CALM2,MDM2,PRKCG,IGF1R,SHC1,PTEN,E2F2,CDK6,	1.6e-08	8.8e-08
	Hypertrophic cardiomyopathy (HCM)	20	TGFB1,TPM2,ACTG1,ITGA8,PRKAA1,ITGA5,TGFB2,LMNA,PRKAG2,ITGA3,ATP2A2,ITGB8,CACNA1C,ITGA2,ITGB1,ITGA11,ACTB,ITGAV,TPM1,ITGB4,	5.35e-08	2.85e-07
	Endometrial cancer	15	GRB2,SOS2,TCF7L1,CTNNB1,CDH1,SOS1,PTEN,MYC,PIK3R1,AXIN2,GSK3B,ERBB2,MAP2K2,EGFR,TCF7L2,	1.38e-07	7.12e-07
	B cell receptor signaling pathway	18	VAV3,SOS2,SOS1,RAC1,PIK3R1,CHUK,RASGRP3,FOS,LYN,MAP2K2,BLNK,RAC3,GRB2,IKBKG,NFKBIA,PPP3R1,GSK3B,NFATC4,	1.78e-07	8.9e-07
	Spliceosome	24	SNRPA1,PRPF38B,TRA2A,SF3B1,SNRPB,SF3B14,HSPA8,HNRNPC,PCBP1,TCERG1,SF3B5,SFRS1,PUF60,RBM17,NCBP1,EFTUD2,SFRS7,HNRNPK,TRA2B,SNRPG,HNRNPU,SNRPD2,PRPF40A,DDX42,	2.67e-07	1.3e-06
	Pathogenic Escherichia coli infection	15	CLDN1,CTNNB1,CDH1,ACTG1,WASL,ITGB1,ARHGEF2,EZR,YWHAQ,NCL,YWHAZ,ACTB,PRKCA,KRT18,ROCK2,	8.38e-07	3.95e-06
	Acute myeloid leukemia	15	GRB2,PPARD,SOS2,TCF7L1,IKBKG,RARA,SOS1,EIF4EBP1,MYC,PIK3R1,CHUK,STAT3,KIT,MAP2K2,TCF7L2,	1.06e-06	4.86e-06
	Melanogenesis	20	WNT9A,FZD8,WNT7A,EDN1,CALM3,PRKCA,MAP2K2,TCF7L2,GNAI1,CALM2,TCF7L1,PRKCG,CTNNB1,MITF,GSK3B,KITLG,GNAQ,CREB1,KIT,DVL2,	1.24e-06	5.53e-06
	Oocyte meiosis	21	PLK1,SLK,CALM3,CUL1,YWHAQ,YWHAE,PPP1CC,CCNE1,MAD2L2,FBXO5,CALM2,PPP2CA,IGF1R,CDC27,PPP3R1,AR,PPP1CB,YWHAZ,ANAPC7,CCNB2,RPS6KA3,	1.97e-06	8.55e-06
	Apoptosis	18	BIRC3,TNFRSF10B,PIK3R1,TNFSF10,CHUK,CYCS,TNFRSF10A,BCL2L1,IL1A,IL1B,BID,IKBKG,NFKBIA,IRAK2,BAX,TNFRSF1A,PPP3R1,CASP8,	2.2e-06	9.31e-06
	Fc gamma R-mediated phagocytosis	19	PLA2G4A,PAK1,VAV3,RAC1,PIK3R1,PRKCA,LYN,CFL2,PIP4K2B,PRKCG,VASP,ASAP2,CRK,WASL,PPAP2B,PLD1,MARCKS,ARF6,CFL1,	2.3e-06	9.38e-06
	Tight junction	23	CLDN1,RRAS,ACTG1,EPB41L1,MYH9,CSNK2A1,MPP5,ACTN1,PRKCA,SYMPK,SRC,MYL12A,PARD6B,GNAI1,PPP2CA,PRKCG,CTNNB1,PTEN,ACTN4,CLDN4,ACTB,PPP2R2B,CSDA,	2.33e-06	9.38e-06
	H3K9ac
	Enriched KEGG pathways	count	genes	rawP	adjP (<1.0E-5)
	Pathways in cancer	78	CCNE2,RET,CTBP2,CDKN1A,FZD2,PDGFB,RAC3,BIRC2,WNT5A,PRKCG,CTNNB1,CDH1,MITF,SMO,CDKN1B,COL4A1,CDK6,GLI1,FZD1,SOS2,RARA,BIRC3,PPARG,HSP90AB1,CASP9,WNT7A,NTRK1,PTCH1,FGFR1,SMAD3,FGF1,PTGS2,IKBKG,SMAD2,JAK1,WNT6,TRAF1,ITGA2,LAMB1,ITGB1,KITLG,RUNX1,TRAF4,LAMC2,LAMA5,FN1,CTNNA3,FOXO1,JUP,CTNNA1,LAMC3,TGFBR1,TGFB2,ETS1,LAMB3,JUN,RAC2,ITGA3,MYC,DAPK1,FGF11,RARB,WNT9A,SOS1,WNT7B,FOS,DAPK3,EGFR,FADD,GRB2,HI…	4.02e-36	6.31e-34
	Focal adhesion	50	FN1,VAV2,LAMC3,PDGFB,SRC,PAK4,RAC3,PPP1CC,TNC,BIRC2,FLNB,THBS1,LAMB3,JUN,CAPN2,RAC2,PRKCG,SHC1,ITGA3,CTNNB1,VTN,CCND3,COL5A1,COL4A1,CAV2,FLNC,PDGFC,VAV3,SOS2,PXN,RAPGEF1,COL5A2,BIRC3,SOS1,COL1A1,ACTN1,CAV1,EGFR,GRB2,CHAD,AKT3,LAMB1,ITGA2,ITGB1,ACTB,ITGAV,ITGB4,LAMC2,MYL12B,LAMA5,	1.01e-24	7.93e-23
	Metabolic pathways	125	PLA2G4A,SRM,GBE1,UGCG,GNPDA1,UGDH,XYLT1,UCK2,ETNK1,DGKD,BCAT1,EXT1,NT5C3,GLUL,CHPF,AMPD3,ACY1,GOT2,DNMT3B,MAN2A1,FUT1,HYAL1,ME1,COMT,POLR3B,TALDO1,AHCYL1,GALNTL4,GLYCTK,SEPHS1,CTH,AKR1C4,GCNT2,GAPDH,PLCD1,HADHA,PANK1,CPOX,SAT1,CDA,RRM2,ATP6V0A1,ODC1,IDH1,HYAL4,AMT,CYP4F3,CRLS1,GLS,LSS,ALDH3B1,HPSE,UGT1A9,KYNU,G6PD,ALDOA,ST3GAL1,PFKP,GCLM,NDUFV2,CMAS,NNMT,PGM2,MAN1A2,TKT,SPHK1,B4GALT1,PLCD3,SPR,AD…	1.11e-23	5.81e-22
	MAPK signaling pathway	54	PLA2G4A,DUSP6,DUSP8,RPS6KA1,MAPK8IP3,TGFBR1,RASGRP3,IL1A,TGFB2,PDGFB,DUSP5,RAC3,FLNB,MAP2K3,JUN,RAC2,PRKCG,STK3,MYC,DUSP10,RPS6KA4,CDC25B,MAP3K12,PLA2G6,RASGRP1,FGF11,DUSP1,TAOK3,FLNC,BDNF,SOS2,SOS1,NTF4,MAP4K4,NTRK1,MAP4K3,CD14,DUSP4,FOS,NGF,EGFR,FGFR1,RASGRP2,GRB2,FGF1,IKBKG,GADD45A,AKT3,RASGRF2,GADD45B,TNFRSF1A,ARRB1,HSPB1,MAPK12,	7.85e-22	3.08e-20
	Regulation of actin cytoskeleton	40	FN1,SSH1,VAV2,MYH9,PFN2,MYH10,PDGFB,PAK4,RAC3,PPP1CC,SCIN,RAC2,ITGA3,RDX,IQGAP3,PIKFYVE,FGF11,LIMK2,CYFIP1,SSH3,F2,SOS2,VAV3,PDGFC,PXN,SOS1,DIAPH2,ACTN1,CD14,EGFR,FGFR1,FGF1,GSN,ITGAE,ITGA2,ITGB1,ACTB,ITGAV,ITGB4,MYL12B,	2.72e-15	8.54e-14
	Small cell lung cancer	25	CCNE2,RARB,FN1,BIRC3,CASP9,LAMC3,BIRC2,LAMB3,IKBKG,PTGS2,TRAF1,ITGA3,MYC,AKT3,LAMB1,ITGA2,E2F1,ITGB1,CDKN1B,COL4A1,ITGAV,TRAF4,LAMC2,LAMA5,CDK6,	4.69e-15	1.23e-13
	ECM-receptor interaction	22	COL5A2,FN1,HSPG2,COL1A1,SDC4,LAMC3,TNC,THBS1,LAMB3,CHAD,ITGA3,VTN,LAMB1,ITGA2,COL5A1,ITGB1,COL4A1,ITGAV,ITGB4,CD44,LAMA5,LAMC2,	3.56e-12	6.99e-11
	Cell cycle	27	CCNE2,PLK1,CDC25A,STAG1,STAG2,CDC6,CDKN1A,TGFB2,MCM2,RBL2,CDKN2C,SMAD3,SMAD2,GADD45A,CDC7,MYC,MCM5,GADD45B,FZR1,CCND3,E2F1,CDKN1B,SKP1,CDC25B,TFDP2,CDK6,SFN,	3.55e-12	6.99e-11
	Wnt signaling pathway	28	WNT9A,CSNK1E,WNT7A,FRAT2,WNT7B,LRP5,CTBP2,FZD2,RAC3,PPP2R1B,WNT5A,JUN,SMAD3,CAMK2D,RAC2,PRKCG,SMAD2,CTNNB1,WNT6,SIAH1,MYC,WNT5B,CCND3,NKD1,SKP1,PRICKLE2,BTRC,FZD1,	3.71e-11	6.26e-10
	Adherens junction	20	LMO7,PVRL4,CTNNA3,CTNNA1,TGFBR1,ACTN1,YES1,SRC,RAC3,EGFR,FGFR1,PTPRF,SMAD3,RAC2,SMAD2,CDH1,CTNNB1,ACTB,CTNND1,SNAI2,	3.99e-11	6.26e-10
	TGF-beta signaling pathway	20	ID1,BMPR2,SMAD7,ID2,TGFBR1,SMURF2,TGFB2,RBL2,PPP2R1B,THBS1,SMAD3,ID3,SMAD2,INHBB,MYC,SKP1,BMP4,FST,SMAD6,BMPR1B,	4.3e-10	6.14e-09
	ErbB signaling pathway	19	SOS2,NCK1,SOS1,NRG2,CDKN1A,SRC,PAK4,EGFR,GRB2,JUN,ABL2,CAMK2D,PRKCG,SHC1,AKT3,MYC,CDKN1B,NRG1,ERBB3,	2.94e-09	3.85e-08
	Leukocyte transendothelial migration	22	CLDN1,VAV3,PXN,CTNNA3,CTNNA1,VAV2,ACTN1,CLDN14,GNAI1,CLDN16,RAC2,ESAM,PRKCG,CTNNB1,CYBA,ITGB1,CLDN4,ACTB,CTNND1,MYL12B,CLDN7,MAPK12,	4.04e-09	4.88e-08
	Prostate cancer	19	CCNE2,PDGFC,SOS2,FOXO1,SOS1,HSP90AB1,CASP9,CREB5,CDKN1A,PDGFB,EGFR,FGFR1,GRB2,IKBKG,CTNNB1,AKT3,E2F1,AR,CDKN1B,	4.4e-09	4.93e-08
	Tight junction	23	CLDN1,CTNNA3,CTNNA1,EPB41L1,PPP2R2A,MYH9,ACTN1,YES1,CLDN14,MYH10,SRC,PPP2R1B,MAGI3,GNAI1,EPB41,CLDN16,PRKCG,CTNNB1,AKT3,CLDN4,ACTB,MYL12B,CLDN7,	9.48e-09	9.92e-08
	Colorectal cancer	18	SOS2,SOS1,CASP9,TGFBR1,FZD2,TGFB2,FOS,RAC3,EGFR,JUN,SMAD3,GRB2,RAC2,SMAD2,CTNNB1,AKT3,MYC,FZD1,	1.05e-08	1.03e-07
	p53 signaling pathway	16	RFWD2,CCNE2,DDB2,GADD45A,SIAH1,GADD45B,CCND3,CASP9,RRM2,SERPINE1,CDKN1A,CDK6,ZMAT3,SFN,IGFBP3,THBS1,	2.07e-08	1.91e-07
	Axon guidance	22	NCK1,SLIT3,SEMA7A,PLXNB2,PAK4,EFNB1,RAC3,RND1,GNAI1,RAC2,ABLIM1,EPHB2,DPYSL2,RGS3,ITGB1,EFNA5,NTN4,SEMA3C,NRP1,SEMA3A,LIMK2,NGEF,	2.23e-08	1.95e-07
	Chronic myeloid leukemia	16	SOS2,SOS1,TGFBR1,CTBP2,CDKN1A,TGFB2,SMAD3,GRB2,IKBKG,SHC1,AKT3,MYC,E2F1,CDKN1B,RUNX1,CDK6,	7.28e-08	6.02e-07
	Arrhythmogenic right ventricular cardiomyopathy (ARVC)	16	GJA1,JUP,CTNNA3,CTNNA1,ACTN1,LMNA,SGCA,ATP2A2,CTNNB1,ITGA3,ITGA2,ITGB1,ACTB,ITGAV,ITGB4,CDH2,	8.86e-08	6.96e-07
	Endocytosis	26	CLTCL1,LDLR,NTRK1,RET,TGFBR1,RAB5A,SMURF2,AGAP1,SRC,EGFR,SH3KBP1,SH3GLB1,NEDD4,ARFGAP1,DAB2,ASAP2,RAB11FIP2,ACAP3,ARAP1,ARRB1,AP2B1,WWP1,PLD1,PSD,ERBB3,PIKFYVE,	9.42e-08	7.04e-07
	Arginine and proline metabolism	13	GLS,SRM,ALDH2,CPS1,ACY1,GOT2,P4HA3,AMD1,SAT1,CKB,ODC1,GLUL,ALDH3A2,	2.71e-07	1.93e-06
	Basal cell carcinoma	13	WNT9A,WNT6,CTNNB1,WNT5B,WNT7A,SMO,PTCH1,WNT7B,BMP4,FZD2,WNT5A,FZD1,GLI1,	3.42e-07	2.33e-06
	Hedgehog signaling pathway	13	WNT9A,WNT6,CSNK1E,WNT5B,WNT7A,SMO,PTCH1,WNT7B,ZIC2,BMP4,BTRC,WNT5A,GLI1,	4.28e-07	2.8e-06
	Fc gamma R-mediated phagocytosis	17	PLA2G4A,GSN,VAV3,RAC2,PRKCG,ASAP2,MYO10,PPAP2B,AKT3,VAV2,SPHK1,PLD1,MARCKS,PIKFYVE,PLA2G6,LIMK2,SCIN,	5.77e-07	3.62e-06
	Jak-STAT signaling pathway	22	LIF,IL7,SOS2,IL11,SPRED2,IL15,SOS1,CLCF1,SOCS2,IL6R,CSF2,GRB2,JAK1,AKT3,MYC,CCND3,IL24,OSMR,IL4R,SPRY2,SOCS5,SPRY1,	6.22e-07	3.76e-06
	Ribosome	16	RPS8,RPS4X,RPL13,RPL26,RPS16,RPS15A,RPL7,RPL14,RPL18A,RPS12,RPS9,RPL22L1,RPL5,RPLP0,RPL13A,RPL23A,	7.36e-07	4.28e-06
	Glutathione metabolism	12	SRM,GCLM,GSR,GCLC,G6PD,GPX2,RRM2,MGST2,IDH1,ODC1,MGST1,PGD,	8.08e-07	4.53e-06
	H3K9me3
	Enriched KEGG pathways	count	genes	rawP	adjP (<1.0E-5)
	Metabolism of xenobiotics by cytochrome P450	9	UGT1A6,CYP2F1,UGT1A8,UGT1A4,AKR1C2,UGT1A9,UGT1A10,CYP2C18,AKR1C4,	1.25e-07	6.37e-06
	Ascorbate and aldarate metabolism	6	UGT1A6,UGT1A8,UGT1A4,UGT1A9,UGT1A10,UGDH,	3.52e-07	8.98e-06
	Pentose and glucuronate interconversions	6	UGT1A6,UGT1A8,UGT1A4,UGT1A9,UGT1A10,UGDH,	5.77e-07	9.81e-06
	H3K27me3
	Enriched KEGG pathways	count	genes	rawP	adjP (<1.0E-5)
	Neuroactive ligand-receptor interaction	24	TAAR6,CCKBR,GABRB2,P2RX7,NMUR1,P2RY1,NTSR2,GRM3,S1PR1,CALCR,GRM8,HTR7,AVPR1B,GH2,PTGER3,AGTR1,GALR2,GRIN2C,GCGR,PRLR,DRD3,SSTR1,SSTR2,GPR50,	1.65e-10	1.68e-08
	Cytokine-cytokine receptor interaction	23	CCL7,CCL16,CCL15,CCL23,CCR7,TSLP,IL5RA,TPO,IL22,NGFR,TNFRSF13B,BMP2,GH2,CCL8,PRLR,CCL14,CCL4,FLT1,CCL13,CCL3,CCL18,CCL11,CCL1,	2.06e-09	1.05e-07
	Chemokine signaling pathway	18	CCL7,PAK1,CCL16,CCL15,CCL23,CCR7,ADCY1,HCK,GRB2,PIK3R5,CCL8,CCL14,CCL4,CCL13,CCL3,CCL18,CCL11,CCL1,	2.66e-08	6.78e-07
	Pathways in cancer	24	FGF9,RXRG,FGF10,CTNNA3,ZBTB16,TGFA,WNT2,MECOM,GRB2,PIAS3,BMP2,LEF1,FGF14,PIK3R5,FGF20,SHH,STAT5A,RUNX1,WNT16,WNT3A,FGF23,CDK6,NOS2,WNT9B,	2.55e-08	6.78e-07
	Calcium signaling pathway	17	CHRNA7,SLC8A3,PDE1B,RYR1,CCKBR,ADCY1,SLC8A2,SPHK1,P2RX7,AVPR1B,HTR7,PTGER3,AGTR1,CACNA1C,GRIN2C,RYR3,NOS2,	5.73e-08	1.17e-06
	Arrhythmogenic right ventricular cardiomyopathy (ARVC)	11	CACNG5,CACNG1,LEF1,CTNNA3,CACNG4,CACNA1C,ITGA8,ITGA7,ITGB3,ITGA9,CACNB4,	1.91e-07	3.25e-06
